# Supplementary material for: Cryptic biodiversity and phylogeographic patterns of Seychellois Ligia isopods
Source: PeerJ. 2017 Oct 6;5:e3894. doi: 10.7717/peerj.3894 (PMC5633021; doi:10.7717/peerj.3894)
Supplement: Supplemental Information 1 [file peerj-05-3894-s001.nex]

#NEXUS

BEGIN DATA;
	DIMENSIONS NTAX=16 NCHAR=1733;
	FORMAT DATATYPE=DNA GAP=- MISSING=? ;
MATRIX
CAR30_1 AATATATTAGCCCTAGGTAAAATTTATACCTGAATGTAGAGATAAACAAGGATTAGATACCCTTCTATACCCAGGACCCTTCAGGCAGGGTAGTAACTAGCTATGTTCTTCAAACCCAAAGGATTTGGCGGTTTCTTATCTAATCAGAGGAACCTGTATAATAATCGAAGCTACACGGTGTATCTTACCAGAGGCCCTGTATACCGTCGTCTAGACAGTTCTAAAAAGATCTCTCGGCAGATCAAGGTGCAGCTTACTCTGGCTAGTATGGGTTACAATCCAGACAGGGCTGGATGGGTAAAGACGTATAAAGATGCTATGAGAAACGTACATATCGCCCGTCACTCTCACTCTAAACGCCTGCTACCTCTTTAGCAGGTAGATTCTGCCCAATGAATGGCCGCAGTAGTGCTAAGGTAGCATAATAATTTGTCTCTTAATTGGAGGCTAGCATGAATGAACTGACGAAGAAAAAACTGTCTCTTTATATCTAGGTAAAAAATCCTAGGAGTTGTAGAGGGACGATAAGACCCTAAAAGCTTT----AGGGTTTTCACTGGGGCGGTGACTAACTAGCACCTTGAGTGAACCCAATAACCTTAACTAAGATATTTAGTTACTTTAGGGATAACAGCGCAATTCTCTGTGAGAGCCCTTATCGACCAGAGAGATTACGACCTCGATGTTGAATTG-AAGACTGTTCGCCTCTTAAACCTTC-------------------------------------------ACAGCACTGAGGATATTAATTCGTACGGAGCTTGGGCAGCCAGGGAGGTTTATTGGGGATGACCAGATTTATAATGTAATTGTTACTGCCCATGCATTTGTTATGATTTTCTTTATGGTTATACCTGTTATGATTGGGGGGTTTGGGAATTGACTAGTCCCTCTTATACTGGGTGCTCCTGACATGGCTTTCCCGCGAATAAATAATATAAGGTTTTGGCTTCTACCCCCATCTTTAACTTTACTCCTCAGGAGAGGGTTAGTAGAGAGTGGAGTAGGAACAGGTTGAACGGTGTATCCTCCTCTGGCAAGAGGGATTGCCCACAGGGGAGCTTCCGTTGATTTAGGTATTTTTTCTCTTCACCTTGCTGGGGCTTCATCTATTTTAGGGGCGGTCAACTTCATTACAACTTGTATCAATATACGGTCTGCGGGTATAACAATGGACCGTATGCCCTTATTTGTATGGTCAGTATTTATCACTGCAATTTTACTCTTACTTTCACTTCCTGTACTTGCTGGGGCAATTACTATGCTTCTCACAGATCGTAATCTAAACACTTCATTCTTCGACCCTAGAGGAGGAGGGGACCCTGTTTTGTATCAGCATCTGTTCCCTTCTTTCTACCGTACCTTACATTGGCACAGATCTTGTTCAGTGGCTGTGAGGAGGGTTTGCAGTAGATGCTGCTACACTAACTCGGTTCTTCTCATTTCACTTCCTTCTCCCCTTCATTATTGCCGCACTAGTAGTAATCCATATTCTATTCCTACACCAAACTGGCTCCTCTAACCCCCTGGGAGTTGAAAGAGCTCCTAATAAGATTCCTTTCCATCCTTACTTTGTTATAAAAGATATCTTTGGGTTTGTTGTTATACTTCTGCTCTTGCTTCTAATTACCCTTATCTCACCCTACGGATTAGGGGATCCTGAAAACTTTAACCCTGCTAACCCCCTCACCACTCCTCCA
Dili1   AATAATTTAGTTTTAGGTAAAATTTAAACCTAAGGTTAGGCATAAACAAGGATTAGATACCCTTCTATACCTAGATTAAACCAGGCAGGGTAGTAACTAGCTATGTTCTTCAAACCCAAAGGATTTGGCGGTGTTTTATCAAATTAGAGGAATCTGTAGGGTAAACGAAACTACGCGTTATATCTTACCGTAGTTCTTGTATACCGTCGTCTCGGTGAACTTAGAAAAGGTCACCGGCAGATCAAGGTGCAGCTTACTACGGCCACTATTGATTACAATCTTTAAACTGATGAATAAGTATACTTGTGTAAAGGAGCAATAAAACATGTACATATCGCCCGTCACTCTCATTCGCT-TGCTTAGTTAAACTATACTAAGTAGACTCTGCCCAATGAATGGCCGCAGTAGTGCTAAGGTAGCATAATAATTTGCCTCTTAATTAGAGGCTGGAATGAATGAGCTGACGAAGGGTAAACTGTCTCTTGATATTTATGTAAAAAAGCATAAATTCAATAGGGGGACGATAAGACCCTAAAAGCTTCTAAACAGGATTTTACTGGGGCGGTAAATAACAAGCACACTGAGTGTTTTTTACTACCTTTTTTTTAATACAAAGTTACTTTAGGGATAACAGCACTATTTCTTGATAGAGTTCGTATCGACCAAGAAGATTGTGACCTCGATGTTGAATTGC-AGACTGTTCGTCTTTTAAATCTTC-------------------------------------------ACTGCTCTAAGCATGTTAATTCGGACTGAATTAGGACAGCCTGGAAGATTTATTGGGGATGACCAAATCTATAATGTAGTTGTAACGGCGCATGCCTTTGTTATAATTTTTTTTATAGTTATACCTGTTATAATTGGAGGTTTTGGTAACTGACTAGTGCCTCTAATATTAGGAGCTCCAGATATAGCGTTCCCACGTATAAATAATATAAGATTTTGATTATTACCCCCTGCTTTAACACTATTACTAAGAAGAGGATTAGTAGAAAGCGGAGTTGGTACAGGCTGGACAGTTTACCCTCCTCTAGCTAGAGGAATTGCCCACAGTGGAGCCTCTGTAGATCTAGGGATTTTTTCTTTACATTTAGCAGGAGCTTCTTCAATTTTAGGTGCGGTAAACTTTATTACTACCTGTATTAATATACGATCAGTAGGAATAACTATAGACCGTATACCATTGTTTGTCTGATCAGTATTTATTACAGCTATTTTATTACTATTATCTCTTCCTGTACTAGCGGGGGCAATTACAATACTATTAACAGATCGTAACTTAAACACATCATTTTTCGATCCTAGAGGAGGGGGAGATCCTGTCCTATACCAGCACCTGTTCTCTTCTCTCTACAGTCCCTTATATCGGGACAGATCTCGTTCAGTGACTATGGGGTGGCTTCTCCGTAGATAGACCTACTCTTACCCGATTTTTTTCATTCCATTTTTTATTACCTTTTATTATTACTGCTTTAGTAGTGATTCATATTTTATTTCTTCACCAAACCGGATCTTCCAACCCTCTAGGCATAGAAAGAGTTCCAGCCAAAATTCCTTTCCACCCTTATTTTACTTTTAAAGATCTATTCGGATTTATAATTATACTTATACTACTTCTTCTGGTAACCCTTATCTCTCCTTATGGTCTAGGTGACCCTGAAAATTTCAACCCTGCTAATCCTCTCATCACTCCTCCA
EAL3_1  AATATCCTAGCTCTAGGTAAAATTTAAAATTGGGATTAGAAATAAACAAGGATTAGATACCCTTCTATACCAGGAGCCTTTGGAGCAGGGTAGTAACTAGCTATGTTCTTCAAACCCAAAGGATTTGGCGGTGTCCCATCTAATCAGAGGAATCTGTTAGGTAATCGAAACTACGCGTTATATCTCACCATAATTCTTGTATACCGTCGTCTAGATAGCTCTAAGAAGATCTATCGGCAGATCAAGGTGCAGCTTGCTATGGTCTTTATGGATTACAATCCCCATTGGGCTGAATAAAAATGATTAAATAAAGCTGCAATAGGACATGTACATATCGCCCGTCACTCTCACCCCT--CGCCTATTATAACTTCAATAGGTAGCCTCTGCCCAATGAATGGCCGCAGTAGTGCTAAGGTAGCATAATAATTTGCCCTTTAATTGGGGGCTGGAATGAATGAATTGACGAAGGGAAAGCTGTCTCTTTATATCTGAGTAAAAAAGCTCAGATGCTGCAGGGGGACGATAAGACCCTAAAAGCTTA----CAGGTTTTCACTGGGGCGGTGCCTAACAAGCACACTGAGTGATTTTATTTAACTTTAATTAAATACCTAGTTACTTTAGGGATAACAGCGTAATTTTTTGCTAGAGCCCTTATCGACCAAAAAGATTGCGACCTCGATGTTGAATTGT-AGACTGTTCGTCTTTTAAACCCCCTACACTATATTTTGTCTTTGGTGCTTGAGCAGGAGCGGTAGGTACCGCTTTAAGCATGTTAATTCGAACTGAGTTGGGGCAGCCGGGTAGATTTATTGGGGATGATCAGATTTATAATGTTATTGTTACTGCTCATGCTTTTGTAATAATTTTTTTTATAGTAATACCTGTAATAATTGGGGGATTTGGAAATTGGCTAGTGCCTTTAATACTAGGGGCCCCAGATATGGCATTTCCTCGTATAAATAACATAAGATTTTGGCTACTTCCTCCTTCATTAACTTTACTCCTCAGGAGGGGGTTGGTTGAGAGAGGAGTGGGGACTGGGTGGACAGTTTATCCTCCTCTAGCTAGGGGAATTGCTCACAGTGGAGCTTCAGTCGATTTAGGGATCTTTTCTCTCCATTTGGCAGGAGCTTCTTCAATTTTAGGTGCAGTTAACTTCATTACAACCTGTATCAATATGCGGTCTACCGGAATAACTATGGACCGGATACCTTTATTTGTATGATCTGTGTTTATTACAGCTATTTTACTCTTACTCTCCCTGCCTGTTCTTGCTGGGGCTATTACTATACTGCTAACTGACCGTAATTTAAATACATCTTTTTTTGATCCAAGGGGGGGAGGGGATCCAGTCTTATATCAGCATTTGTTTCCTACTTTCGACTATTCCCTACGTTGGTACTAACCTGGTCCAATGGCTATGAGGAGGTTTTGCAGTTGACAGGGCAACTCTAACACGATTTTTTTCACTTCACTTCCTCCTCCCATTCATCATTTCTGCCATGGTAATTATTCATATTTTGTTCTTACATCAAACAGGGTCATCTAACCCCCTAGGGCTAGAAAGCTCCTCCAACAAAATTCCTTTTCACCCTTACTTTGTCATAAAAGACCTATTTGGATTTATTTTTATATTACTTGCTCTCCTTCTAGTGACACTTATCTCTCCCTATGGGCTAGGAGACCCTGAAAATTTTAACCCTGCCAACCCACTTACCACTCCTCCC
EAL4_1  AATATCCTAGCTCTAGGTAAAATTTAAAATTGGGATTAGAAATAAACAAGGATTAGATACCCTTCTATACCAGGAGCCTTTGGAGCAGGGTAGTAACTAGCTATGTTCTTCAAACCCAAAGGATTTGGCGGTGTCCCATCTAATCAGAGGAATCTGTTAGGTAATCGAAACTACGCGTTATATCTCACCATAATTCTTGTATACCGTCGTCTAGATAGCTCTAAGAAGATCTATCGGCAGATCAAGGTGCAGCTTGCTATGGTCTTTATGGATTACAATCCCCATTGGGCTGAATAAAAATGATTAAATAAAGCTGCAATAGGACATGTACATATCGCCCGTCACTCTCACCCCT--CGCCTATTATAACTTCAATAGGTAGCCTCTGCCCAATGAATGGCCGCAGTAGTGCTAAGGTAGCATAATAATTTGCCCTTTAATTGGGGGCTGGAATGAATGAATTGACGAAGGGAAAGCTGTCTCTTTATATCTGAGTAAAAAAGCTCAGATGCTGCAGGGGGACGATAAGACCCTAAAAGCTTA----CAGGTTTTCACTGGGGCGGTGCCTAACAAGCACACTGAGTGATTTTATTTAACTTTAATTAAATACCTAGTTACTTTAGGGATAACAGCGTAATTTTTTGCTAGAGCCCTTATCGACCAAAAAGATTGCGACCTCGATGTTGAATTGT-AGACTGTTCGTCTTTTAAACCCCCTACACTATATTTTGTCTTTGGTGCTTGAGCAGGAGCGGTAGGTACCGCTCTAAGCATGTTAATTCGAACTGAGTTGGGGCAGCCGGGTAGATTTATTGGGGATGATCAGATTTATAATGTTATTGTTACTGCTCATGCTTTTGTAATAATTTTTTTTATAGTGATACCTGTAATAATTGGGGGATTTGGAAATTGGCTAGTGCCTTTAATACTAGGGGCTCCAGATATGGCATTTCCTCGTATAAATAACATAAGATTTTGGCTACTTCCTCCTTCATTAACTTTACTCCTCAGGAGGGGGTTGGTTGAGAGAGGAGTGGGGACTGGGTGGACAGTTTATCCTCCTCTAGCTAGGGGAATTGCTCACAGTGGAGCTTCAGTCGATTTAGGGATCTTTTCTCTCCATTTGGCAGGAGCTTCTTCAATTTTAGGCGCAGTTAACTTCATTACAACCTGTATCAATATGCGGTCTACCGGAATAACTATGGACCGGATACCTTTATTTGTATGGTCTGTGTTTATTACAGCTATTTTACTCTTACTCTCCCTGCCTGTTCTTGCTGGGGCTATTACTATACTGCTAACTGACCGTAATTTAAATACATCTTTTTTTGATCCAAGGGGGGGAGGGGATCCAGTCTTATATCAGCATTTGTTTCCTTCTTTCGACTATTCCCTACGTTGGTACTAACCTAGTCCAATGGCTATGAGGAGGTTTTGCAGTTGACAGGGCAACTCTAACACGATTCTTTTCATTTCACTTCCTCCTCCCATTCATCATTTCTGCCATGGTAATTATTCATATTTTGTTCTTACATCAAACAGGGTCATCTAACCCCCTAGGGCTAGAAAGCTCCTCCAACAAAATTCCTTTTCACCCTTACTTTATCGTAAAAGACCTATTTGGATTTATTTTTATATTACTTGCTCTCCTTCTAGTAACACTTATCTCTCCCTATGGGCTAGGAGACCCTGAAAATTTTAACCCTGCCAACCCACTTACCACTCCTCCC
EAL5_2  AATATGTTAGCCTTAGGTAAAATTTGAAACTCGGTGTAGGCATAAACAAGGATTAGATACCCTTCTATACAGAGGACCACTGAGGCAGGGTAGTAACTAGCTATGTCCTTCAAACCCAAAGGATTTGGCGGTGCTCTATCAAATCAGAGGAACCTGTGTAGTAATCGAAACTACTCGTTATACCTTACCAGGGCTCTTGTATACCGTCGTCTAGGTAAGGCTAAAAGGATTTACCGGCAGATCAAGGTGCAGCCTGCTCTGGGTCTCATGGGTTACAATCTACACAGAGCTGGACGGGTAAGCTAAAGTGAAGGAGCCATAGAGCATGCACATATCGCCCGTCACTCTCATTAGGT-CGCTTACTATGTCTACAGTAAGTCGATTCTGCCCAATGAATGGCCGCAGTAGTGCTAAGGTAGCATAATAATTTGCCCTTTAATTGGGGGCTGGTATGAACGAACTGACGAAGTAAAAACTGTCTCTTTATATCTAGGTTAAAAATCCTAAATTTCATAGGGGGACGATAAGACCCTAAAAGCTTT----CTGGTTTTCACTGGGGCGGTGATTAACAAGCACCTTGAGTGCTCTCTACTACCTTTACTCCAATACCGAGTTACTTTAGGGATAACAGCGTAATTCCCTGTGAGAGTTCGTATCAACCGGGGAGATTGCGACCTCGATGTTGAATTG-TAGACTGTTCGTCTTTTAAACCCTCCACATTGTATTTTGTATTTGGAGCGTGGGCTGGAGCAGTGGGGACTGCTTTGAGTATATTAATTCGTACAGAGCTAGGTCAGCCCGGGAGATTTATTGGGGATGATCAAATCTATAATGTGATTGTGACTGCACATGCGTTTGTAATGATCTTTTTTATGGTTATACCAGTAATAATTGGAGGGTTTGGCAATTGGCTAGTACCTCTTATACTTGGAGCCCCGGATATAGCATTCCCACGTATAAATAATATAAGGTTCTGACTTCTACCTCCGTCTTTAACTTTGTTGCTAAGAAGGGGGCTGGTTGAAAGGGGAGTAGGAACAGGCTGGACTGTGTATCCCCCCTTGGCGAGAGGGATCGCCCACAGGGGAGCTTCAGTGGATTTAGGTATTTTTTCTCTCCATTTGGCGGGAGCTTCTTCCATCCTCGGGGCTGTTAATTTTATTACTACCTGTATTAATATGCGGACTACGGGGATAACAATAGATCGTATACCTCTCTTTGTGTGGTCTGTATTTATTACAGCTATTCTATTGCTGTTGTCACTTCCAGTGTTAGCTGGGGCCATCACTATGTTGTTAACGGATCGTAATTTGAACACTTCCTTCTTTGATCCTAGAGGAGGAGGAGACCCTGTCTTATATCANCACTTATTCCCTGCTTTCCACCATTCCATACATCGGAACAGATTTAGTCCAGTGACTTTGGGGTGGATTTGCAGTGGATAGGGCCACCTTAACCCGATTTTTTTCCTTTCACTTTCTTCTCCCATTTATCATCGCAGCTATGGTAGTAATTCACATTCTATTCCTTCATCAAACAGGCTCCTCAAACCCTCTCGGGGTCGAAAGGGCTCCTAACAAAATCCCATTCCACCCTTACTTTGTCTATAAGGATATTTTCGGTTTCATCCTTATATTAATACTTCTACTGCTAGTAACCCTAATCTCCCCCTATGGGCTAGGAGACCCTGAAAATTTCAACCCGGCCAACCCTCTCACAACACCCCCT
KOM1    AATAATTTAGTTTTGGGTAAAATTTAAACTTAAGGTTAGGCATAAACAAGGATTAGATACCCTTCTATACCTAGATTAAACCAGGCAGGGTAGTAACTAGCTATGTTCTTCAAACCCAAAGGATTTGGCGGTGTTTTATCAAATTAGAGGAATCTGTAGGGTAAACGAAACTACGCGTTATATCTTACCGTAGTTCTTGTATACCGTCGTCTCGGTGAATTTAAAAAAGGTCACCGGCAGATCAAGGTGCAGCTTACTACGGTCGCTATTGATTACAATCTTAAAACTGATGAATAAGTATACTTGTGTAAAGGAGCAATAAAACATGTACATATCGCCCGTCACTCTCATTCGCT-TGCTTAGTTAAACTATACTAAGTAGACTCTGCCCAATGAATGGCCGCAGTAGTGCTAAGGTAGCATAATAATTTGCCTCTTAATTAGAGGCTGGAATGAATGAGCTGACGAAGGGTAAACTGTCTCTTGATATTTATGTAAAAAAGCATAAATTCAATAGGGGGACGATAAGACCCTAAAAGCTTCTAAACAGGATTTTACTGGGGCGGTAAATAACAAGCACACTGAGTGTTTTTTACTACCTTTTTTTTAATACAAAGTTACTTTAGGGATAACAGCACTATTTCTTGATAGAGTTCGTATCGACCAAGAAGATTGTGACCTCGATGTTGAATTGC-AGACTGTTCGTCTTTTAAATCTTC-------------------------------------------ACTGCTCTAAGCATATTAATTCGGACTGAATTAGGACAGCCTGGGAGTTTTATTGGGGATGACCAAATCTATAATGTAGTTGTAACGGCGCATGCTTTTGTTATAATTTTTTTTATAGTTATACCTGTCATAATTGGAGGTTTTGGTAACTGACTAGTGCCTCTGATATTAGGAGCCCCGGATATAGCGTTCCCACGTATAAATAATATAAGATTTTGATTATTACCTCCTGCTTTAACACTATTATTAAGAAGAGGATTAGTAGAAAGTGGAGTTGGTACAGGCTGGACAGTTTATCCTCCTCTAGCTAGAGGAATTGCCCACAGTGGAGCCTCTGTAGATCTAGGGATTTTTTCTTTACATTTAGCAGGAGCTTCTTCAATTTTAGGTGCAGTAAACTTTATTACTACCTGTATTAATATACGATCAGTAGGAATAACTATAGACCGTATACCGTTGTTTGTCTGATCAGTATTTATTACAGCTATTTTATTACTATTATCTCTTCCTGTACTAGCAGGGGCAATTACAATACTATTAACAGATCGTAACTTAAACACATCATTTTTTGACCCTAGAGGAGGAGGAGATCCTGTCCTATACCAGCACCTGTTCTCTTCTCTCTACAGTCCCTTATATTGGGACAGATCTCGTACAGTGACTATGGGGCGGCTTCTCCGTAGATAGACCTACTCTTACCCGATTTTTTTCATTTCATTTTTTATTACCTTTTATTATTACTGCTTTAGTAGTGATTCATATTTTGTTTCTTCACCAAACCGGATCTTCCAACCCTCTAGGTGTAGAAAGAGCTCCGGCCAAAGTTCCTTTCCACCCTTATTTTACTTTTAAAGATCTATTCGGATTTATAATTATACTTATACTACTTCTTCTAGTAACCCTTATCTCTCCTTATGGTCTAGGCGATCCTGAAAATTTTAACCCTGCTAATCCTCTCATCACTCCTCCA
LKR1_1  AATATACTAGCCCTAGGTAAAATTTAAATCTAGATGTAGATATAAACAAGGATTAGATACCCTTCTATACTCGAGACCTCCATAGCAGGGTAGTAACTAGCTATGTTCTTCAAACCCAAAGGATTTGGCGGTGCTCTATCTAATTAGAGGAACCTGTAGGGTAAACGTAATTACGCGCTTTAACTTACCATAGTTCTTGTATACCGTCGTCTAGATAGGTTTAAAAGAATCTCTCGGCAGATCAAGGTGCAGCGTACTATGGTCTATATGGGTTACAATCTAAATAAAGTTGGATAGATACACCTGATTGAAGCTGCTATAGAGCACGCACATATCGCCCGTCACTCTCATCTAGT-CGCCCGTTACATTTTTAACGGGTAGATTCTGCCCAATGAATGGCCGCAGTAGTGCTAAGGTAGCATAATAATTTGCCCTTTAATTGAGGGCTGGTATGAATGAACTGACGAGGAAGCCTCTGTCTCTTTATACTCAGGTGAAAAATCCTGAATAGGGTAGAGGGACGACAAGACCCTAAAAGCTTT----CGAGTTTTTACTGGGGCGGTAACTAACTAGCACCCTGAGTGAATTTAATAACCTTGGGTAAAATCTTAAGTTACTTTAGGGATAACAGCGTTATTATCTGCAAGAGCCCCTATCGACCAGATAGATTACGACCTCGATGTTGAATTG-TAGACTGTTCGTCTTTTAAACCCTCAACTTTATATTTTGTATTTGGAGCATGGGCGGGAGCAGTAGGAACAGCTTTAAGGATGCTTATTCGAACGGAATTAGGGCAACCAGGAAGATTTATTGGGGATGATCAGATTTATAATGTTATTGTCACTGCTCATGCGTTTGTAATAATTTTTTTTATAGTAATACCTGTTATAATTGGAGGTTTTGGAAACTGGCTGGTTCCTCTGATGCTAGGAGCCCCTGATATGGCTTTCCCTCGAATAAATAACATAAGATTCTGGCTTTTACCTCCATCTCTGACTCTCCTGCTAAGGAGAGGATTAGTGGAGAGAGGGGTAGGGACAGGATGAACAGTCTATCCCCCCTTGGCTGGAGGAATCGCTCACAGGGGGGCCTCTGTTGACTTAGGGATTTTTTCTCTCCATTTAGCCGGAGCTTCGTCAATTTTAGGAGCTGTAAATTTTATCACTACATGTATTAATATACGCTCAGCAGGTATGACTATAGACCGTATACCATTGTTCGTATGGTCAGTTTTTATTACTGCTATTTTGTTACTTTTATCCCTTCCAGTTCTAGCAGGAGCTATTACCATGCTGCTAACTGACCGTAATTTAAATACATCGTTCTTTGATCCTAGGGGAGGAGGAGACCCTGTCTTGTACCAACACTTATTTCCTTCTATCAACCATCCCTTACATTGGTACAGAATTAGTGCAGTGGTTGTGAGGGGGTTTTGCAGTAGATAGCGCTACTCTTACACGATTCTTTTCATTCCATTTTTTACTGCCTTTTGTTATTGCAGCCCTGGTGGTTATCCATATTTTATTTTTACACCAAACTGGCTCCTCTAACCCCTTAGGTGTGGAAAGCTCACCTAATAAAATCCCATTTCATCCTTACTTTGTTATAAAGGATATTTTTGGGTTTATAGTTATGGTTTTATCCTTGCTTTTAATCACTCTAGTCTCACCTTATGGGCTAGGAGATCCTGAAAATTTCAACCCTGCTAACCCTTTGACCACCCCTCCT
LKR2_1  AATATACTAGCCCTAGGTAAAATTTAAATCTAGATGTAGATATAAACAAGGATTAGATACCCTTCTATACCTGAGACCTCTAAAGCAGGGTAGTAACTAGCTATGTTCTTCAAACCCAAAGGATTTGGCGGTGCTCTATCTAATTAGAGGAACCTGTAGGGTAAACGTAATTACGCGCTTGAACTTACCATAGTTCTTGTATACCGTCGTCTTGATGGATTTAAAAGAATCCCTCGGCAGATCAAGGTGCAGCGTACTATGGTCTATATGGGTTACAATCTAAATAAAGTTGGATAGATATGCCTAATTGAAGCTGCTATAGAGCACGCACATATCGCCCGTCACTCTCATTTGGT-CGCCCGTTACATTTTTAATGGGTAGATTCTGCCCAATGAATGGCCGCAGTAGTGCTAAGGTAGCATAATAATTTGTCCTTTAATTGAGGGCTAGCATGAATGAACTGACGAGGAAGCCTCTGTCTCTTTATTCTCAGGTGAAAAATCCTGAATAGAGTAGAGGGACGACAAGACCCTAAAAGCTTT----CGAGTTTTTACTGGGGCGGTAATTAACTAGCACCTTGAGTGGATCTAATAACCTTAAGTGTAATCTAAAGTTACTTTAGGGATAACAGCGTTATTATCTGTAAGAGCCCTTATCGACCAGATAGATTGCGACCTCGATGTTGAATTG-TAGACTGTTCGTCTTTTAAACCCTCAACTTTATATTTTGTATTTGGAGCATGGGCAGGAGCAGTAGGGACAGCTTTGAGGATACTTATCCGAACTGAACTAGGGCAACCAGGAAGGTTTATTGGGGATGATCAAATTTATAATGTAATTGTTACTGCCCATGCTTTTGTGATGATTTTCTTTATAGTAATACCTGTAATAATTGGAGGTTTTGGAAACTGGCTAGTTCCGTTAATACTTGGGGCTCCTGATATAGCGTTTCCTCGAATAAATAATATAAGGTTTTGACTTTTACCTCCTTCTCTAACGCTCCTTCTAAGAAGAGGGTTAGTGGAGAGAGGAGTAGGGACAGGATGAACAGTTTACCCTCCGTTAGCGGGGGGAATTGCTCACAGGGGGGCTTCTGTAGACTTAGGAATTTTTTCTCTTCACTTAGCTGGAGCTTCATCTATTTTAGGAGCTGTAAATTTTATCACTACATGTATTAATATACGTTCAGCAGGTATAACAATAGATCGTATACCATTGTTTGTATGATCAGTTTTTATTACTGCTATCCTGCTTCTTCTATCTCTTCCAGTCTTAGCAGGAGCTATTACCATACTGCTAACTGATCGTAACTTANATACCTCGTTCTTTGACCCCAGAGGGGGCGGGGACCCTGTTTTATACCAGCACTTATTTCCTCCTATCTACTATCCCTTATATTGGCACGGAATTAGTGCAATGATTGTGGGGAGGTTTTGCAGTAGATAGGGCTACTCTCACTCGATTTTTTTCCTTTCATTTTCTATTACCTTTTATTATTGCTGCCCTGGTAGTTATTCATATTTTGTTTTTACATCAAACTGGCTCATCTAATCCTTTGGGTGTAGAGAGCTCACCTAATAAGATTCCATTCCATCCTTACTTTGTTATAAAGGATATCTTTGGATTTATAGTGATAGTTCTATGTTTGCTTTTAATCACTTTAATCTCACCTTACGGATTAGGAGACCCTGAAAATTTTAACCCTGCCAACCCTCTCACCACTCCTCCT
LO3_12  AATGCACCAGCGTTAGGTAAAATTTACACCTGAGTGTAGAAATAAACAAGGATTAGATACCCTTCTATACTTAGGACCTCTTAAGCAGGGTAGTAACTAGTTATGTTCTTCAAACCCAAAGGATTTGGCGGTGTCTTATCTAATTAGAGGAACCTGTATAGTAATCGAAACTACACGATATATCTCACCAAAGGTCTTGTATACCGTCGTCTAGAAAGGTTTAGAAGAATCTTTCGGCAGATCAAGGTGCAGTTTACTTTGGGTAATATGGGTTACAATCTATATCAAGCTGGAAGGGTTAGGATATATAAAGTTGCCATGAGACATGCACATATCGCCCGTCACTCTCACACAAATCGCTTGGTTTTTACTTACCAGGTAGATTCTGCCCAATGAATGGCCGCAGTAGTGCTAAGGTAGCATAATAACTTGTCTTTTAATTGAAGGCTAGAATGAATGAACTGACGAAGGGGTTACTGTCTCTTTATACTCAGGTAAAAAATCCTGAAAGCCGTAGAGGGACGATAAGACCCTAAAAGCTTT----CGGGTTTTCACTGGGGCGGTGCCTAACTAGCACCTTGAGTGGATTTAACCACCCTAACTTAAGTCGACAGTTACTTTAGGGATAACAGCGTAATTCTCTGAGAGAGCCCATATCGACCAGAGAGCTTACGACCTCGATGTTGAATTG-TAGACTGTTCGTCTTTTAAACCTTC-------------------------------------------ACAGCACTTAGAATATTAATTCGAACTGAGTTAGGTCAGCCTGGTAGATTTATTGGAGATGATCAGATCTATAATGTTATTGTTACAGCTCATGCGTTTGTGATAATTTTTTTCATAGTTATACCTGTTATGATTGGAGGGTTTGGGAATTGGCTAGTACCTCTCATACTTGGGGCCCCAGATATGGCTTTCCCTCGTATAAATAATATAAGGTTTTGACTTCTTCCTCCTTCATTAACACTTCTTCTAAGAAGAGGCCTAGTTGAGAGAGGGGTTGGTACAGGTTGAACTGTGTATCCACCCTTAGCGAGAGGGATTGCACATAGAGGTGCTTCTGTTGATCTAGGAATCTTCTCTTTACACTTAGCTGGTGCTTCTTCTATTTTAGGTGCTGTGAATTTTATCACAACTTGTATTAACATGCGGTCTGCTGGAATAACTATAGACCGGATACCTCTCTTTGTATGGTCAGTTTTTATTACAGCAATCCTGTTACTTCTTTCACTACCTGTATTAGCAGGAGCTATTACTATGCTTCTTACTGATCGTAACTTAAACACTTCATTCTTTGATCCCAGAGGAGGAGGAGATCCTGTTCTTTACCAGCACTTATTCTCTTTTGTCTACTATCCCTTACGTAGGAACAGACTTAGTTCAATGGTTGTGGGGAGGGTTTGCAGTAGATGGGGCAACTCTAACTCGATTCTTTTCATTCCATTTTTTACTTCCATTTATCATTGCAGCACTAGTAGTAATTCATATCTTATTTCTCCATCAAACAGGATCATCTAATCCCCTAGGTGTGGAAAGAACACCAAGTAAGATCCCATTTCACCCTTACTTTGTTATGAAAGATATCTTTGGGTTCTTTATAATGCTATTCCTACTCCTTTTAGTCACCCTAATCTCACCTTACGGTCTAGGAGACCCAGAAAATTTTAATCCAGCAAACCCTCTTACTACCCCTCCT
PB1     AATATACTAGCCCTAGGTAAAATTTAAATCTAGATGTAGATATAAACAAGGATTAGATACCCTTCTATACTCGAGACCTCTATAGCAGGGTAGTAACTAGCTATGTTCTTCAAACCCAAAGGATTTGGCGGTGCTCTATCTAATTAGAGGAACCTGTAGGGTAAACGTAATTACGCGCTTTAACTTTCCATAGCTCTTGTATACCGTCGTCTAGATAGGTTTAAAAGAATCTCTCGGCAGATCAAGGTGCAGCGTACTATGGTCTATATGGGTTACAATCTAAACAGAGTTGGATAGATACACCTAATTGAAGCTGCTATAGAGCACGCACATATCGCCCGTCACTCTCATCTAGT-CGCCCGTTACATTTTTAGCGGGTAGATTCTGCCCAATGAATGGCCGCAGTAGTGCTAAGGTAGCATAATAATTTGCCCTTTAATTGGGGGCTGGTATGAATGAACTGACGAGGAAGCCTCTGTCTCTTTATACTCAGGTGAAAAGTCCTGAATAAAGTAGAGGGACGACAAGACCCTAAAAGCTTT----CGAGTTTTTACTGGGGCGGTAACTAACTAGCACCCTGAGTGAATTTAATAACCTTGAGTAAAATCTTAAGTTACTTTAGGGATAACAGCGTTATTATCTGCAAGAGCCCCTATCGACCAGATAGATTACGACCTCGATGTTGAATTG-TAGACTGTTCGTCTTTTAAACCCTCGACTTTATATTTCGTATTTGGAGCATGGGCGGGAGCAGTAGGAACGGCTTTAAGGATGCTTATTCGAACGGAATTAGGGCAACCAGGAAGATTTATTGGGGATGATCAGATTTATAATGTTATTGTCACTGCTCATGCGTTTGTAATAATTTTTTTTATAGTAATACCTGTTATAATTGGAGGTTTTGGAAACTGGCTGGTTCCTCTGATGCTAGGAGCCCCTGATATGGCTTTTCCTCGAATAAATAATATAAGATTCTGGCTTTTACCCCCATCTCTTACTCTCCTTCTAAGGAGAGGATTAGTGGAGAGAGGGGTAGGGACAGGATGAACAGTCTACCCCCCTTTAGCTGGAGGAATCGCCCACAGGGGAGCTTCTGTTGACTTAGGGATTTTTTCTCTCCATTTAGCCGGAGCTTCGTCAATTTTAGGAGCTGTAAATTTTATCACTACATGTATTAATATACGCTCAGCAGGTATAACTATAGACCGTATACCATTGTTCGTATGATCAGTTTTTATCACTGCTATTTTATTACTTTTATCCCTCCCAGTTTTAGCAGGAGCTATTACCATGCTACTAACTGACCGTAATTTAAATACATCGTTCTTTGACCCTAGGGGAGGAGGAGACCCTGTTTTGTACCAACACTTATTTCCTTCTATCTACTATCCCTTACATTGGTACAGAATTAGTGCAGTGATTGTGAGGGGGTTTTGCAGTAGATAGCGCTACTCTTACACGATTCTTTTCATTTCATTTTTTACTGCCTTTTGTTATTGCAGCCCTAGTAGTTATCCATATTTTATTTTTACACCAAACTGGCTCCTCTAACCCCTTAGGTGTGGAAAGCTCACCTAATAAAATTCCATTTCATCCTTACTTTGTTATAAAGGATATTTTTGGGTTTATAGTTATGATTTTATCTTTGCTTTTAATCACTCTAGTCTCACCTTACGGGCTAGGAGATCCTGAAAATTTCAACCCTGCTAACCCTTTAACCACCCCTCCT
Sey1_1  AATATACTAGCCCTAGGTAAAATTTAAATCTAGATGTAGATATAAACAAGGATTAGATACCCTTCTATACTAGAGACCCCTATAGCAGGGTAGTAACTAGCTATGTTCTTCAAACCCAAAGGATTTGGCGGTGCTCTATCTAATTAGAGGAACCTGTAGGGTAAACGTAATTACGCGCTTAAACTTTCCACAGTTCTTGTATACCGTCGTCTTGACAGGTTTAAAAGAATCTATCGGCAGATCAAGGTGCAGCGTACTATGGTCCATATGGGTTACAATCTAAATAAAGTTGGATAGATACACCTATTTGAAGCTGCTATAGAGCACGCACATATCGCCCGTCACTCTCATCTAGT-CGCCCGTTAAATTTCTGACGGGTAGATTCTGCCCAATGAATGGCCGCAGTAGTGCTAAGGTAGCATAATAATTTGCCCTTTAATTGAGGGCTAGAATGAATGAACTGACGAGGAAATCCCTGTCTCTTTATACTCAGGTGAAAAATCCTGAATAGAGTAGAGGGACGACAAGACCCTAAAAGCTTT----TGAGTTTTTACTGGGGCGGTAACTAGCTAGCACCTTGAGTGAACCTGATAACCTTTAATCAAATCTTAAGTTACTTTAGGGATAACAGCGTTATTATCTGAAAGAGCCCTTATCGACCAGATAGATTACGACCTCGATGTTGAATTG-TAGACTGTTCGTCTTTTAAACCCTCAACTTTATATTTTGTATTTGGAGCGTGGGCAGGAGCAGTAGGAACAGCTTTAAGGATACTCATTCGAACTGAATTAGGGCAACCAGGAAGGTTTATTGGGGATGATCAGATTTATAATGTGATTGTTACCGCCCATGCATTTGTGATGATTTTTTTTATAGTTATACCTGTTATAATTGGAGGCTTCGGGAACTGGCTAGTCCCTCTAATACTAGGAGCTCCTGATATAGCATTTCCTCGTATAAATAATATAAGATTTTGACTTTTACCCCCCTCTTTAACACTCCTTCTAAGGAGGGGGCTAGTAGAGAGAGGGGTAGGCACAGGATGAACAGTTTATCCTCCTTTAGCTGGAGGAATTGCGCATAGGGGAGCTTCTGTAGATTTGGGAATTTTCTCTCTTCACCTAGCGGGAGCTTCATCAATTTTAGGGGCTGTAAATTTTATCACTACATGTATTAATATACGCTCAGCAGGAATAACTATAGACCGAATACCATTGTTTGTATGGTCAGTTTTTATTACTGCTATCCTACTACTCCTATCTCTCCCAGTTTTAGCAGGAGCTATCACCATGCTGCTAACTGATCGTAATTTAAATACCTCATTCTTTGATCCTAGAGGAGGAGGAGACCCTGTTTTATACCAGCACTTATTTCCTACTGTCCACCATTCCTTATATTGGCACAGAACTGGTACAGTGGTTGTGAGGAGGTTTTGCAGTAGATAGAGCTACTCTTACACGATTTTTTTCATTTCACTTTTTATTGCCTTTCGTTATTGCAGCTCTGGTGGTTATCCACATTTTATTTTTGCACCAGACCGGCTCCTCTAATCCCTTAGGTGTAGAAAGCTCACCTAACAAAATCCCATTTCACCCTTACTTTGTCATAAAGGATATCTTTGGGTTTATAGTGATAGTCTTATCTTTGCTCCTAATTACTCTGATTTCACCTTATAGGTTAGGGGATCCTGAAAATTTTAACCCTGCTAACCCTCTTACCACTCCTCCC
Sey2_1  AATATACTAGCCCTAGGTAAAATTTAAATCTAGATGTAGATATAAACAAGGATTAGATACCCTTCTATACTAGAGACCCCTATAGCAGGGTAGTAACTAGCTATGTTCTTCAAACCCAAAGGATTTGGCGGTGCTCTATCTAATTAGAGGAACCTGTAGGGTAAACGTAATTACGCGCTTAAACTTTCCACAGTTCTTGTATACCGTCGTCTTGACAGGTTTAAAAGAATCTATCGGCAGATCAAGGTGCAGCGTACTATGGTCCATATGGGTTACAATCTAAATAAAGTTGGACAGATACACCTATTTGAAGCTGCTATAGAGCACGCACATATCGCCCGTCACTCTCATCTAGT-CGCCCGTCAAATTTCTGACGGGTAGATTCTGCCCAATGAATGGCCGCAGTAGTGCTAAGGTAGCATAATAATTTGCCCTTTAATTGAGGGCTAGAATGAATGAACTGACGAGGAAATCCCTGTCTCTTTATACTCAGGTGAAAAATCCTGAATAGAGTAGAGGGACGACAAGACCCTAAAAGCTTT----TGAGTTTTTACTGGGGCGGTAACTAACTAGCACCTTGAGTGAACCTGATAACCTTTAATCAAATCTTAAGTTACTTTAGGGATAACAGCGTTATTATCTGAAAGAGCCCTTATCGACCAGATAGATTACGACCTCGATGTTGAATTG-TAGACTGTTCGTCTTTTAAACCCTCAACTTTATATTTTGTATTTGGAGCGTGGGCAGGAGCAGTAGGAACAGCTTTAAGGATACTCATTCGAACTGAATTAGGGCAACCAGGAAGGTTTATTGGGGATGATCAGATTTATAATGTGATTGTTACCGCCCATGCATTTGTGATGATTTTTTTTATAGTTATACCTGTTATAATTGGAGGCTTCGGGAACTGGCTGGTCCCCCTAATACTAGGAGCTCCTGATATAGCATTTCCTCGTATAAATAATATAAGATTTTGACTTTTACCCCCCTCTCTAACACTCCTTCTAAGGAGGGGGCTAGTAGAGAGAGGGGTAGGCACAGGATGAACAGTTTATCCTCCCTTAGCTGGAGGAATTGCGCATAGGGGAGCTTCTGTAGATTTGGGAATTTTCTCTCTTCACCTAGCGGGAGCTTCATCAATTTTAGGGGCTGTAAATTTTATCACTACATGTATTAATATACGCTCAGCAGGAATAACTATAGACCGAATACCATTGTTTGTATGGTCAGTTTTTATTACTGCTATCCTACTACTCTTATCTCTCCCAGTTTTAGCAGGAGCTATCACCATGCTGCTAACTGATCGTAATTTAAATACCTCATTCTTTGATCCTAGAGGAGGAGGAGACCCTGTTTTATACCAGCACTTATTT???????????????????????????????????????????????????????????????????????????????????????????????????????????????????????????????????????????????????????????????????????????????????????????????????????????????????????????????????????????????????????????????????????????????????????????????????????????????????????????????????????????????????????????????????
Sey3_1  AATATACTAGCCCTAGGTAAAATTTAAATCTAGATGTAGATATAAACAAGGATTAGATACCCTTCTATACTAGAGACCCCTATAGCAGGGTAGTAACTAGCTATGTTCTTCAAACCCAAAGGATTTGGCGGTGCTCTATCTAATTAGAGGAACCTGTAGGGTAAACGTAATTACGCGCTTAAACTTTCCACAGTTCTTGTATACCGTCGTCTTGACAGGTTTAAAAGAATCTATCGGCAGATCAAGGTGCAGCGTACTATGGTCCATATGGGTTACAATCTAAATAAAGTTGGATAGATACACCTATTTGAAGCTGCTATAGAGCACGCACATATCGCCCGTCACTCTCATCTAGT-CGCCCGTTAAATTTCTGACGGGTAGATTCTGCCCAATGAATGGCCGCAGTAGTGCTAAGGTAGCATAATAATTTGCCCTTTAATTGAGGGCTAGAATGAATGAACTGACGAGGAAATCCCTGTCTCTTTATACTCAGGTGAAAAATCCTGAATAGAGTAGAGGGACGACAAGACCCTAAAAGCTTT----TGAGTTTTTACTGGGGCGGTAACTAACTAGCACCTTGAGTGAACCTGATAACCTTTAATCAAATCTTAAGTTACTTTAGGGATAACAGCGTTATTATCTGAAAGAGCCCTTATCGACCAGATAGATTACGACCTCGATGTTGAATTG-TAGACTGTTCGTCTTTTAAACCCTCAACTTTATATTTTGTATTTGGAGCGTGGGCAGGAGCAGTAGGAACAGCTTTAAGGATACTTATTCGAACTGAATTAGGGCAACCAGGAAGGTTTATTGGGGATGATCAGATTTATAATGTGATTGTTACCGCCCATGCATTTGTGATGATTTTTTTTATAGTTATACCTGTTATAATTGGAGGCTTCGGGAACTGGCTGGTCCCCCTAATACTAGGAGCTCCTGATATAGCATTTCCTCGTATAAATAATATAAGATTTTGACTTTTACCCCCCTCTCTAACACTCCTTCTAAGGAGGGGGCTAGTAGAGAGAGGGGTAGGCACAGGATGAACAGTTTATCCTCCTTTAGCTGGAGGAATTGCGCATAGGGGAGCTTCTGTAGATTTGGGAATTTTCTCTCTTCACCTAGCGGGAGCTTCATCAATTTTAGGGGCTGTAAATTTTATCACTACATGTATTAATATACGCTCAGCAGGAATAACTATAGACCGAATACCATTGTTTGTATGGTCAGTTTTTATTACTGCTATCCTACTACTCTTATCTCTCCCAGTTTTAGCAGGAGCTATCACCATGCTGCTAACTGATCGAAATTTAAATACCTCATTCTTTGATCCTAGAGGAGGAGGAGACCCTGTTTTATACCAGCACTTATTT???????????????????????????????????????????????????????????????????????????????????????????????????????????????????????????????????????????????????????????????????????????????????????????????????????????????????????????????????????????????????????????????????????????????????????????????????????????????????????????????????????????????????????????????????
Sey4_1  AATATCCTAGCTCTAGGTAAAATTTAAAATTGGGATTAGAAATAAACAAGGATTAGATACCCTTCTATACCAGGAGCCTTTGGAGCAGGGTAGTAACTAGCTATGTTCTTCAAACCCAAAGGATTTGGCGGTGTCCCATCTAATCAGAGGAATCTGTTAGGTAATCGAAACTACGCGTTATATCTCACCATAACTCTTGTATACCGTCGTCTAGATAGCTCTAAGAAGATCTATCGGCAGATCAAGGTGCAGCTTGCTATGGTCTTTATGGATTACAATCCCCATTAGGTTGAATAAAAATGATTAAATAAAGCTGCAATAGGACATGTACATATCGCCCGTCACTCTCACCCCT--CGCCTATTATAACTTCAATAGGTAGCCTCTGCCCAATGAATGGCCGCAGTAGTGCTAAGGTAGCATAATAATTTGCCCTTTAATTGGGGGCTGGAATGAATGATTTGACGAAGGGAAGGCTGTCTCTTTATATCTGAGTAAAAAAGCTCAGATGCTGCAGGGGGACGATAAGACCCTAAAAGCTTA----CAGGTTTTCACTGGGGCGGTGCCTAACAAGCACACTGAGTGATTTTATTTAACTTTAATTGAATATCTAGTTACTTTAGGGATAACAGCGTAATTTTTTGCTAGAGCCCTTATCGACCAAAAAGATTGCGACCTCGATGTTGAATTGT-AGACTGTTCGTCTTTTAAATTCCCCACACTATATTTTGTCTTTGGTGCTTGGGCAGGGGCGGTAGGAACCGCTCTAAGCATGTTAATTCGAACTGAGTTGGGGCAGCCAGGTAGATTTATTGGGGATGATCAGATTTATAATGTTATTGTTACTGCTCATGCTTTTGTAATAATTTTTTTTATAGTAATACCTGTAATAATTGGGGGATTTGGAAATTGGCTAGTGCCGTTAATACTTGGGGCCCCAGACATGGCATTTCCCCGCATAAATAACATAAGATTTTGGTTACTTCCCCCTTCATTAACTTTACTCCTCAGGAGGGGATTGGTTGAGAGAGGAGTAGGAACTGGGTGAACAGTTTATCCCCCTCTAGCTAGGGGAATTGCTCACAGTGGAGCTTCAGTAGACTTAGGAATCTTTTCTCTTCACTTGGCAGGAGCTTCTTCAATTTTAGGCGCAGTTAACTTCATTACAACTTGTGTTAATATGCGGTCTACCGGAATAACTATAGACCGAATACCTTTATTTGTATGATCTGTGTTTATTACAGCTATTTTACTCTTACTCTCTCTGCCTGTCCTTGCTGGGGCTATTACTATACTGCTTACTGACCGTAATTTAAATACCTCTTTTTTTGATCCAAGAGGAGGAGGAGATCCGGTCTTATATCAGCATTTGTTTCCTGCTTTCAACTATTCCCTATATTGGTACCGACCTAGTTCAATGGCTGTGGGGGGGATTTGCAGTTGACAGAGCAACTCTAACACGATTCTTTTCATTCCACTTCCTCCTTCCATTCGTCATTTCTGCCATAGTCATTATTCATATTCTATTCTTACATCAAACAGGGTCATCTAACCCTCTAGGACTAGAAAGCTCCTCCAACAAAATTCCTTTTCATCCCTACTTTATCATAAAAGACCTATTTGGATTCATTTTTATATTACTTACTCTCCTTCTAGTAACACTTATCTCCCCCTATGGACTAGGAGATCCTGAAAATTTTAACCCTGCCAATCCACTCACCACTCCCCCT
Sey5_1  AATATACTAGCCCTAGGTAAAATTTAAATCTAGATGTAGATATAAACAAGGATTAGATACCCTTCTATACTAGAGACCCCTGTAGCAGGGTAGTAACTAGCTATGTTCTTCAAACCCAAAGGATTTGGCGGTGCTCTATCTAATTAGAGGAACCTGTAGGGTAAACGTAATTACGCGCTTTAACTTTCCATAGTCCTTGTATACCGTCGTCTTGACAGGTTTAAAAGAATCTATCGGCAGATCAAGGTGCAGCGTACTATGGTCCATATGGGTTACAATCTAAATAAAGTTGGATAGATACACCTATTTGAAGCTGCTATAGAGCACGCACATATCGCCCGTCACTCTCATCTAGT-CGCCCGTTAAATTTCTGACGGGTAGATTCTGCCCAATGAATGGCCGCAGTAGTGCTAAGGTAGCATAATAATTTGCCCTTTAATTGAGGGCTAGTATGAATGAACTGACGAGGAGATCCCTGTCTCTTTATACTCAGGTGAAAAATCCTGAATAGAGTAGAGGGACGACAAGACCCTAAAAGCTTT----TGAGTTTTTACTGGGGCGGTAACTAACTAGCACCTTGAGTGAACCTAATAACCTTTAATCAAATCTTTAGTTACTTTAGGGATAACAGCGTTATTATCTGAAAGAGCCCTTATCGACCAGATAGATTACGACCTCGATGTTGAATTG-TAGACTGTTCGTCTTTTAAACCCTCGACTTTATATTTTGTATTTGGAGCGTGGGCAGGAGCAGTAGGAACAGCTTTAAGGATACTCATTCGAACTGAACTAGGGCAACCAGGAAGATTTATTGGGGATGATCAGATTTATAATGTGATCGTTACCGCCCATGCATTTGTGATGATTTTTTTTATAGTTATACCTGTCATAATTGGGGGCTTTGGGAATTGGCTAGTTCCTCTAATACTAGGGGCCCCTGATATAGCATTCCCTCGAATAAATAATATAAGATTTTGACTTTTACCTCCCTCTCTGACACTCCTTCTAAGGAGGGGACTAGTAGAGAGAGGGGTAGGCACAGGATGAACAGTTTATCCTCCTCTAGCTGGAGGGATTGCCCACAGGGGAGCTTCTGTAGATTTGGGAATTTTCTCTCTTCATCTAGCGGGAGCTTCATCAATTTTAGGGGCTGTAAATTTTATCACTACATGTATTAATATACGCTCAGCAGGAATAACTATAGACCGAATACCATTGTTTGTGTGGTCAGTTTTTATTACCGCTATCCTGCTTCTCTTATCTCTCCCAGTTTTAGCTGGAGCTATCACCATACTGCTTACTGATCGTAATTTAAATACCTCATTCTTTGATCCCAGAGGAGGAGGAGACCCTGTTTTATACCAGCACTTATTTCCTACTATCCACCATTCCCTATATTGGCACAGAACTGGTACAGTGGTTGTGAGGGGGTTTTGCAGTAGATAGGGCTACTCTTACACGATTCTTTTCATTTCATTTTTTATTACCTTTCGTTATTGCAGCTCTAGTAGTCATCCATATTTTATTTCTACACCAGACCGGCTCCTCTAATCCCTTAGGTGTAGAAAGCTCACCTAACAAAATCCCATTTCACCCTTACTTTGTCATAAAGGATATTTTTGGGTTTATAGTGATAGTTTTATCTTTACTCTTAATTACCCTGATTTCACCTTATGGGTTAGGGGATCCCGAAAATTTTAACCCTGCTAATCCTCTCACCACTCCTCCC
vitGB   ?????????????????????????????????????????????????????????????????????????????????????????????????????????????????????????????????????????????????????????????????????????????????????????????????????????????????????????????????????????????????????????????????????????????????????????????????????????????????????????????????????????????????????????????????????CGCCTATTATAACTTCAATAGGTAGCCTCTGCCCAATGAATGGCCGCAGTAGTGCTAAGGTAGCATAATAATTTGCCCTTTAATTGGGGGCTGGAATGAATGAATTGACGAAGGGAAAGCTGTCTCTTTATACCTGAGTAAAAAAGCTCAGATACTGCAGGGGGACGATAAGACCCTAAAAGCTTA----CAGGTTTTCACTGGGGCGGTGCCTAACAAGCACACTGAGTGATTTTATTTAACTTTAATTAAATACCTAGTTACTTTAGGGATAACAGCGTAATTTTTTGCTAGAGCCCTTATCGACCAAAAAGATTGCGACCTCGATGTTGAATTGT-AGACTGTTCGTCTTTTAAATCCCC---------------------------------------------------------------------------------------------------------------------------------------------------------------------------------------------------------------------------------------------TCGTATAAATAACATAAGATTTTGGTTACTTCCCCCTTCGTTAACTTTACTCCTTAGGAGGGGATTGGTTGAGAGAGGAGTGGGGACTGGATGGACAGTTTATCCTCCTCTAGCCAGGGGAATTGCCCACAGCGGAGCTTCAGTTGATTTAGGGATCTTTTCTCTCCACTTGGCAGGAGCCTCTTCAATCTTGGGTGCAGTTAATTTCATCACAACCTGTATTAATATGCGGTCTACTGGGATAACTATAGACCGGATACCTTTATTTGTATGATCTGTATTTATTACAGCTATTTTACTCTTACTCTCTCTGCCTGTTCTTGCTGGAGCTATCACTATACTGTTAACTGACCGTAATTTAAATACCTCTTTTTTTGACCCAAGGGGAGGAGGAGATCCGGTCTTATATCAGCATTTGTTT???????????????????????????????????????????????????????????????????????????????????????????????????????????????????????????????????????????????????????????????????????????????????????????????????????????????????????????????????????????????????????????????????????????????????????????????????????????????????????????????????????????????????????????????????
;
END;

BEGIN SETS;
	CHARSET 12S = 1-357;
	CHARSET 16S = 358-720;
	CHARSET COI = 721-1378;
	CHARSET Cyt = 1379-1733;
	CHARPARTITION byGene = 12S:12S, 16S:16S, COI:COI, Cyt:Cyt;
END;
