# Supplementary material for: Cryptic biodiversity and phylogeographic patterns of Seychellois Ligia isopods
Source: PeerJ. 2017 Oct 6;5:e3894. doi: 10.7717/peerj.3894 (PMC5633021; doi:10.7717/peerj.3894)
Supplement: Supplemental Information 2 [file peerj-05-3894-s002.phy]

50 681
Sey1_2  GTGGTTCGACAACACTATCATCGAAGCCGACACCACTGAAGATCAATCCGGAGGACAATACGACAAGACCTCTCTGGGCTGGAAAGCTCTCTCCCGAATCGCAGCCCTCTGCAACAGAGCCGAATTCAAGACTGGTCAAGAAAACGTGCCCATCCTGAAGAAAGAGGTTAACGGTGACGCTTCAGAGGCTGCTCTTCTCAAATGTGTGGAATTAGCTGTAGGAGACGTCAAGAAATGGAGAGCTAAGAACAAGAAAGTCTGCGAATTGCCTTTCAATTCTACCAACAAATATCAAGTATCTATTCACGAGACTGAAGACCCCAACGACCCCAGGTACTTGTTGGTCATGAAGGGAGCCCCTGAGAGAATTCTCGAGCGATGCTCCACCATCTTCATTCACGGAGAAGAGAAACCCTTGGACGACGAAATGAGAGAAGCCTTCAACAACGCTTATTTGGAATTGGGAGGTTTGGGTGAACGTGTGCTCGGGTTCTGTGACTACATGCTGCCATCAGACAAATTCCCCGTCGGGTATCCCTTCGACGCCGATTCCTGCAACTTCCCAGTTCACGGTCTCAGATTCGTTGGACTTATGTCTATGATTGATCCCCCCAGAGCCGCCGTACCCGATGCCGTAGCGAAATGCCGATCAGCCGGTATCAAGGTAATCATGGTCACTGG
Sey1_3  GTGGTTCGACAACACTATCATCGAAGCCGACACCACTGAAGATCAATCCGGAGGACAATACGACAAGACCTCTCTGGGCTGGAAAGCTCTCTCCCGAATCGCAGCCCTCTGCAACAGAGCCGAATTCAAGACTGGTCAAGAAAACGTGCCCATCCTGAAGAAAGAGGTTAACGGTGACGCTTCAGAGGCTGCTCTTCTCAAATGTGTGGAATTAGCTGTAGGAGACGTCAAGAAATGGAGAGCTAAGAACAAGAAAGTCTGCGAATTGCCTTTCAATTCTACCAACAAATATCAAGTATCTATTCACGAGACTGAAGACCCCAACGACCCCAGGTACTTGTTGGTCATGAAGGGAGCCCCTGAGAGAATTCTCGAGCGATGCTCCACCATCTTCATTCACGGAGAAGAGAAACCCTTGGACGACGAAATGAGAGAAGCCTTCAACAACGCTTATTTGGAATTGGGAGGTTTGGGTGAACGTGTGCTCGGGTTCTGTGACTACATGCTGCCATCAGACAAATTCCCCGTCGGGTATCCCTTCGACGCCGATTCCTGCAACTTCCCAGTTCACGGTCTCAGATTCGTTGGACTTATGTCTATGATTGATCCCCCCAGAGCCGCCGTACCCGATGCCGTAGCGAAATGCCGATCAGCCGGTATCAAGGTAATCATGGTCACTGG
Sey1_4  GTGGTTCGACAACACTATCATCGAAGCCGACACCACTGAAGATCAATCCGGAGGACAATACGACAAGACCTCTCTGGGCTGGAAAGCTCTCTCCCGAATCGCAGCCCTCTGCAACAGAGCCGAATTCAAGACTGGTCAAGAAAACGTGCCCATCCTGAAGAAAGAGGTTAACGGTGACGCTTCAGAGGCTGCTCTTCTCAAATGTGTGGAATTAGCTGTAGGAGACGTCAAGAAATGGAGAGCTAAGAACAAGAAAGTCTGCGAATTGCCTTTCAATTCTACCAACAAATATCAAGTATCTATTCACGAGACTGAAGACCCCAACGACCCCAGGTACTTGTTGGTCATGAAGGGAGCCCCTGAGAGAATTCTCGAGCGATGCTCCACCATCTTCATTCACGGAGAAGAGAAACCCTTGGACGACGAAATGAGAGAAGCCTTCAACAACGCTTATTTGGAATTGGGAGGTTTGGGTGAACGTGTGCTCGGGTTCTGTGACTACATGCTGCCATCAGACAAATTCCCCGTCGGGTATCCCTTCGACGCCGATTCCTGCAACTTCCCAGTTCACGGTCTCAGATTCGTTGGACTTATGTCTATGATTGATCCCCCCAGAGCCGCCGTACCCGATGCCGTAGCGAAATGCCGATCAGCCGGTATCAAGGTAATCATGGTCACTGG
Sey1_5  GTGGTTCGACAACACTATCATCGAAGCCGACACCACTGAAGATCAATCCGGAGGACAATACGACAAGACCTCTCTGGGCTGGAAAGCTCTCTCCCGAATCGCAGCCCTCTGCAACAGAGCCGAATTCAAGACTGGTCAAGAAAACGTGCCCATCCTGAAGAAAGAGGTTAACGGTGACGCTTCAGAGGCTGCTCTTCTCAAATGTGTGGAATTAGCTGTAGGAGACGTCAAGAAATGGAGAGCTAAGAACAAGAAAGTCTGCGAATTGCCTTTCAATTCTACCAACAAATATCAAGTATCTATTCACGAGACTGAAGACCCCAACGACCCCAGGTACTTGTTGGTCATGAAGGGAGCCCCTGAGAGAATTCTCGAGCGATGCTCCACCATCTTCATTCACGGAGAAGAGAAACCCTTGGACGACGAAATGAGAGAAGCCTTCAACAACGCTTATTTGGAATTGGGAGGTTTGGGTGAACGTGTGCTCGGGTTCTGTGACTACATGCTGCCATCAGACAAATTCCCCGTCGGGTATCCCTTCGACGCCGATTCCTGCAACTTCCCAGTTCACGGTCTCAGATTCGTTGGACTTATGTCTATGATTGATCCCCCCAGAGCCGCCGTACCCGATGCCGTAGCGAAATGCCGATCAGCCGGTATCAAGGTAATCATGGTCACTGG
Sey1_6  GTGGTTCGACAACACTATCATCGAAGCCGACACCACTGAAGATCAATCCGGAGGACAATACGACAAGACCTCTCTGGGCTGGAAAGCTCTCTCCCGAATCGCAGCCCTCTGCAACAGAGCCGAATTCAAGACTGGTCAAGAAAACGTGCCCATCCTGAAGAAAGAGGTTAACGGTGACGCTTCAGAGGCTGCTCTTCTCAAATGTGTGGAATTAGCTGTAGGAGACGTCAAGAAATGGAGAGCTAAGAACAAGAAAGTCTGCGAATTGCCTTTCAATTCTACCAACAAATATCAAGTATCTATTCACGAGACTGAAGACCCCAACGACCCCAGGTACTTGTTGGTCATGAAGGGAGCCCCTGAGAGAATTCTCGAGCGATGCTCCACCATCTTCATTCACGGAGAAGAGAAACCCTTGGACGACGAAATGAGAGAAGCCTTCAACAACGCTTATTTGGAATTGGGAGGTTTGGGTGAACGTGTGCTCGGGTTCTGTGACTACATGCTGCCATCAGACAAATTCCCCGTCGGGTATCCCTTCGACGCCGATTCCTGCAACTTCCCAGTTCACGGTCTCAGATTCGTTGGACTTATGTCTATGATTGATCCCCCCAGAGCCGCCGTACCCGATGCCGTAGCGAAATGCCGATCAGCCGGTATCAAGGTAATCATGGTCACTGG
Sey1_7  GTGGTTCGACAACACTATCATCGAAGCCGACACCACTGAAGATCAATCCGGAGGACAATACGACAAGACCTCTCTGGGCTGGAAAGCTCTCTCCCGAATCGCAGCCCTCTGCAACAGAGCCGAATTCAAGACTGGTCAAGAAAACGTGCCCATCCTGAAGAAAGAGGTTAACGGTGACGCTTCAGAGGCTGCTCTTCTCAAATGTGTGGAATTAGCTGTAGGAGACGTCAAGAAATGGAGAGCTAAGAACAAGAAAGTCTGCGAATTGCCTTTCAATTCTACCAACAAATATCAAGTATCTATTCACGAGACTGAAGACCCCAACGACCCCAGGTACTTGTTGGTCATGAAGGGAGCCCCTGAGAGAATTCTCGAGCGATGCTCCACCATCTTCATTCACGGAGAAGAGAAACCCTTGGACGACGAAATGAGAGAAGCCTTCAACAACGCTTATTTGGAATTGGGAGGTTTGGGTGAACGTGTGCTCGGGTTCTGTGACTACATGCTGCCATCAGACAAATTCCCCGTCGGGTATCCCTTCGACGCCGATTCCTGCAACTTCCCAGTTCACGGTCTCAGATTCGTTGGACTTATGTCTATGATTGATCCCCCCAGAGCCGCCGTACCCGATGCCGTAGCGAAATGCCGATCAGCCGGTATCAAGGTAATCATGGTCACTGG
Sey1_8  GTGGTTCGACAACACTATCATCGAAGCCGACACCACTGAAGATCAATCCGGAGGACAATACGACAAGACCTCTCTGGGCTGGAAAGCTCTCTCCCGAATCGCAGCCCTCTGCAACAGAGCCGAATTCAAGACTGGTCAAGAAAACGTGCCCATCCTGAAGAAAGAGGTTAACGGTGACGCTTCAGAGGCTGCTCTTCTCAAATGTGTGGAATTAGCTGTAGGAGACGTCAAGAAATGGAGAGCTAAGAACAAGAAAGTCTGCGAATTGCCTTTCAATTCTACCAACAAATATCAAGTATCTATTCACGAGACTGAAGACCCCAACGACCCCAGGTACTTGTTGGTCATGAAGGGAGCCCCTGAGAGAATTCTCGAGCGATGCTCCACCATCTTCATTCACGGAGAAGAGAAACCCTTGGACGACGAAATGAGAGAAGCCTTCAACAACGCTTATTTGGAATTGGGAGGTTTGGGTGAACGTGTGCTCGGGTTCTGTGACTACATGCTGCCATCAGACAAATTCCCCGTCGGGTATCCCTTCGACGCCGATTCCTGCAACTTCCCAGTTCACGGTCTCAGATTCGTTGGACTTATGTCTATGATTGATCCCCCCAGAGCCGCCGTACCCGATGCCGTAGCGAAATGCCGATCAGCCGGTATCAAGGTAATCATGGTCACTGG
Sey1_9  GTGGTTCGACAACACTATCATCGAAGCCGACACCACTGAAGATCAATCCGGAGGACAATACGACAAGACCTCTCTGGGCTGGAAAGCTCTCTCCCGAATCGCAGCCCTCTGCAACAGAGCCGAATTCAAGACTGGTCAAGAAAACGTGCCCATCCTGAAGAAAGAGGTTAACGGTGACGCTTCAGAGGCTGCTCTTCTCAAATGTGTGGAATTAGCTGTAGGAGACGTCAAGAAATGGAGAGCTAAGAACAAGAAAGTCTGCGAATTGCCTTTCAATTCTACCAACAAATATCAAGTATCTATTCACGAGACTGAAGACCCCAACGACCCCAGGTACTTGTTGGTCATGAAGGGAGCCCCTGAGAGAATTCTCGAGCGATGCTCCACCATCTTCATTCACGGAGAAGAGAAACCCTTGGACGACGAAATGAGAGAAGCCTTCAACAACGCTTATTTGGAATTGGGAGGTTTGGGTGAACGTGTGCTCGGGTTCTGTGACTACATGCTGCCATCAGACAAATTCCCCGTCGGGTATCCCTTCGACGCCGATTCCTGCAACTTCCCAGTTCACGGTCTCAGATTCGTTGGACTTATGTCTATGATTGATCCCCCCAGAGCCGCCGTACCCGATGCCGTAGCGAAATGCCGATCAGCCGGTATCAAGGTAATCATGGTCACTGG
Sey1_1  GTGGTTCGACAACACTATCATCGAAGCCGACACCACTGAAGATCAATCCGGAGGACAATACGACAAGACCTCTCTGGGCTGGAAAGCTCTCTCCCGAATCGCAGCCCTCTGCAACAGAGCCGAATTCAAGACTGGTCAAGAAAACGTGCCCATCCTGAAGAAAGAGGTTAACGGTGACGCTTCAGAGGCTGCTCTTCTCAAATGTGTGGAATTAGCTGTAGGAGACGTCAAGAAATGGAGAGCTAAGAACAAGAAAGTCTGCGAATTGCCTTTCAATTCTACCAACAAATATCAAGTATCTATTCACGAGACTGAAGACCCCAACGACCCCAGGTACTTGTTGGTCATGAAGGGAGCCCCTGAGAGAATTCTCGAGCGATGCTCCACCATCTTCATTCACGGAGAAGAGAAACCCTTGGACGACGAAATGAGAGAAGCCTTCAACAACGCTTATTTGGAATTGGGAGGTTTGGGTGAACGTGTGCTCGGGTTCTGTGACTACATGCTGCCATCAGACAAATTCCCCGTCGGGTATCCCTTCGACGCCGATTCCTGCAACTTCCCAGTTCACGGTCTCAGATTCGTTGGACTTATGTCTATGATTGATCCCCCCAGAGCCGCCGTACCCGATGCCGTAGCGAAATGCCGATCAGCCGGTATCAAGGTAATCATGGTCACTGG
Sey1_10 GTGGTTCGACAACACTATCATCGAAGCCGACACCACTGAAGATCAATCCGGAGGACAATACGACAAGACCTCTCTGGGCTGGAAAGCTCTCTCCCGAATCGCAGCCCTCTGCAACAGAGCCGAATTCAAGACTGGTCAAGAAAACGTGCCCATCCTGAAGAAAGAGGTTAACGGTGACGCTTCAGAGGCTGCTCTTCTCAAATGTGTGGAATTAGCTGTAGGAGACGTCAAGAAATGGAGAGCTAAGAACAAGAAAGTCTGCGAATTGCCTTTCAATTCTACCAACAAATATCAAGTATCTATTCACGAGACTGAAGACCCCAACGACCCCAGGTACTTGTTGGTCATGAAGGGAGCCCCTGAGAGAATTCTCGAGCGATGCTCCACCATCTTCATTCACGGAGAAGAGAAACCCTTGGACGACGAAATGAGAGAAGCCTTCAACAACGCTTATTTGGAATTGGGAGGTTTGGGTGAACGTGTGCTCGGGTTCTGTGACTACATGCTGCCATCAGACAAATTCCCCGTCGGGTATCCCTTCGACGCCGATTCCTGCAACTTCCCAGTTCACGGTCTCAGATTCGTTGGACTTATGTCTATGATTGATCCCCCCAGAGCCGCCGTACCCGATGCCGTAGCGAAATGCCGATCAGCCGGTATCAAGGTAATCATGGTCACTGG
Sey2_1  GTGGTTCGACAACACTATCATCGAAGCCGACACCACTGAAGATCAATCCGGAGGACAATACGACAAGACCTCTCTGGGCTGGAAAGCTCTCTCCCGAATCGCAGCCCTCTGCAACAGAGCCGAATTCAAGACTGGTCAAGAAAACGTGCCCATCCTGAAGAAAGAGGTTAACGGTGACGCTTCAGAGGCTGCTCTTCTCAAATGTGTGGAATTAGCTGTAGGAGACGTCAAGAAATGGAGAGCTAAGAACAAGAAAGTCTGCGAATTGCCTTTCAATTCTACCAACAAATATCAAGTATCTATTCACGAGACTGAAGACCCCAACGACCCCAGGTACTTGTTGGTCATGAAGGGAGCCCCTGAGAGAATTCTCGAGCGATGCTCCACCATCTTCATTCACGGAGAAGAGAAACCCTTGGACGACGAAATGAGAGAAGCCTTCAACAACGCTTATTTGGAATTGGGAGGTTTGGGTGAACGTGTGCTCGGGTTCTGTGACTACATGCTGCCATCAGACAAATTCCCCGTCGGGTATCCCTTCGACGCCGATTCCTGCAACTTCCCAGTTCACGGTCTCAGATTCGTTGGACTTATGTCTATGATTGATCCCCCCAGAGCCGCCGTACCCGATGCCGTAGCGAAATGCCGATCAGCCGGTATCAAGGTAATCATGGTCACTGG
Sey2_2  GTGGTTCGACAACACTATCATCGAAGCCGACACCACTGAAGATCAATCCGGAGGACAATACGACAAGACCTCTCTGGGCTGGAAAGCTCTCTCCCGAATCGCAGCCCTCTGCAACAGAGCCGAATTCAAGACTGGTCAAGAAAACGTGCCCATCCTGAAGAAAGAGGTTAACGGTGACGCTTCAGAGGCTGCTCTTCTCAAATGTGTGGAATTAGCTGTAGGAGACGTCAAGAAATGGAGAGCTAAGAACAAGAAAGTCTGCGAATTGCCTTTCAATTCTACCAACAAATATCAAGTATCTATTCACGAGACTGAAGACCCCAACGACCCCAGGTACTTGTTGGTCATGAAGGGAGCCCCTGAGAGAATTCTCGAGCGATGCTCCACCATCTTCATTCACGGAGAAGAGAAACCCTTGGACGACGAAATGAGAGAAGCCTTCAACAACGCTTATTTGGAATTGGGAGGTTTGGGTGAACGTGTGCTCGGGTTCTGTGACTACATGCTGCCATCAGACAAATTCCCCGTCGGGTATCCCTTCGACGCCGATTCCTGCAACTTCCCAGTTCACGGTCTCAGATTCGTTGGACTTATGTCTATGATTGATCCCCCCAGAGCCGCCGTACCCGATGCCGTAGCGAAATGCCGATCAGCCGGTATCAAGGTAATCATGGTCACTGG
Sey2_3  GTGGTTCGACAACACTATCATCGAAGCCGACACCACTGAAGATCAATCCGGAGGACAATACGACAAGACCTCTCTGGGCTGGAAAGCTCTCTCCCGAATCGCAGCCCTCTGCAACAGAGCCGAATTCAAGACTGGTCAAGAAAACGTGCCCATCCTGAAGAAAGAGGTTAACGGTGACGCTTCAGAGGCTGCTCTTCTCAAATGTGTGGAATTAGCTGTAGGAGACGTCAAGAAATGGAGAGCTAAGAACAAGAAAGTCTGCGAATTGCCTTTCAATTCTACCAACAAATATCAAGTATCTATTCACGAGACTGAAGACCCCAACGACCCCAGGTACTTGTTGGTCATGAAGGGAGCCCCTGAGAGAATTCTCGAGCGATGCTCCACCATCTTCATTCACGGAGAAGAGAAACCCTTGGACGACGAAATGAGAGAAGCCTTCAACAACGCTTATTTGGAATTGGGAGGTTTGGGTGAACGTGTGCTCGGGTTCTGTGACTACATGCTGCCATCAGACAAATTCCCCGTCGGGTATCCCTTCGACGCCGATTCCTGCAACTTCCCAGTTCACGGTCTCAGATTCGTTGGACTTATGTCTATGATTGATCCCCCCAGAGCCGCCGTACCCGATGCCGTAGCGAAATGCCGATCAGCCGGTATCAAGGTAATCATGGTCACTGG
Sey2_4  GTGGTTCGACAACACTATCATCGAAGCCGACACCACTGAAGATCAATCCGGAGGACAATACGACAAGACCTCTCTGGGCTGGAAAGCTCTCTCCCGAATCGCAGCCCTCTGCAACAGAGCCGAATTCAAGACTGGTCAAGAAAACGTGCCCATCCTGAAGAAAGAGGTTAACGGTGACGCTTCAGAGGCTGCTCTTCTCAAATGTGTGGAATTAGCTGTAGGAGACGTCAAGAAATGGAGAGCTAAGAACAAGAAAGTCTGCGAATTGCCTTTCAATTCTACCAACAAATATCAAGTATCTATTCACGAGACTGAAGACCCCAACGACCCCAGGTACTTGTTGGTCATGAAGGGAGCCCCTGAGAGAATTCTCGAGCGATGCTCCACCATCTTCATTCACGGAGAAGAGAAACCCTTGGACGACGAAATGAGAGAAGCCTTCAACAACGCTTATTTGGAATTGGGAGGTTTGGGTGAACGTGTGCTCGGGTTCTGTGACTACATGCTGCCATCAGACAAATTCCCCGTCGGGTATCCCTTCGACGCCGATTCCTGCAACTTCCCAGTTCACGGTCTCAGATTCGTTGGACTTATGTCTATGATTGATCCCCCCAGAGCCGCCGTACCCGATGCCGTAGCGAAATGCCGATCAGCCGGTATCAAGGTAATCATGGTCACTGG
Sey2_5  GTGGTTCGACAACACTATCATCGAAGCCGACACCACTGAAGATCAATCCGGAGGACAATACGACAAGACCTCTCTGGGCTGGAAAGCTCTCTCCCGAATCGCAGCCCTCTGCAACAGAGCCGAATTCAAGACTGGTCAAGAAAACGTGCCCATCCTGAAGAAAGAGGTTAACGGTGACGCTTCAGAGGCTGCTCTTCTCAAATGTGTGGAATTAGCTGTAGGAGACGTCAAGAAATGGAGAGCTAAGAACAAGAAAGTCTGCGAATTGCCTTTCAATTCTACCAACAAATATCAAGTATCTATTCACGAGACTGAAGACCCCAACGACCCCAGGTACTTGTTGGTCATGAAGGGAGCCCCTGAGAGAATTCTCGAGCGATGCTCCACCATCTTCATTCACGGAGAAGAGAAACCCTTGGACGACGAAATGAGAGAAGCCTTCAACAACGCTTATTTGGAATTGGGAGGTTTGGGTGAACGTGTGCTCGGGTTCTGTGACTACATGCTGCCATCAGACAAATTCCCCGTCGGGTATCCCTTCGACGCCGATTCCTGCAACTTCCCAGTTCACGGTCTCAGATTCGTTGGACTTATGTCTATGATTGATCCCCCCAGAGCCGCCGTACCCGATGCCGTAGCGAAATGCCGATCAGCCGGTATCAAGGTAATCATGGTCACTGG
Sey2_6  GTGGTTCGACAACACTATCATCGAAGCCGACACCACTGAAGATCAATCCGGAGGACAATACGACAAGACCTCTCTGGGCTGGAAAGCTCTCTCCCGAATCGCAGCCCTCTGCAACAGAGCCGAATTCAAGACTGGTCAAGAAAACGTGCCCATCCTGAAGAAAGAGGTTAACGGTGACGCTTCAGAGGCTGCTCTTCTCAAATGTGTGGAATTAGCTGTAGGAGACGTCAAGAAATGGAGAGCTAAGAACAAGAAAGTCTGCGAATTGCCTTTCAATTCTACCAACAAATATCAAGTATCTATTCACGAGACTGAAGACCCCAACGACCCCAGGTACTTGTTGGTCATGAAGGGAGCCCCTGAGAGAATTCTCGAGCGATGCTCCACCATCTTCATTCACGGAGAAGAGAAACCCTTGGACGACGAAATGAGAGAAGCCTTCAACAACGCTTATTTGGAATTGGGAGGTTTGGGTGAACGTGTGCTCGGGTTCTGTGACTACATGCTGCCATCAGACAAATTCCCCGTCGGGTATCCCTTCGACGCCGATTCCTGCAACTTCCCAGTTCACGGTCTCAGATTCGTTGGACTTATGTCTATGATTGATCCCCCCAGAGCCGCCGTACCCGATGCCGTAGCGAAATGCCGATCAGCCGGTATCAAGGTAATCATGGTCACTGG
Sey2_7  GTGGTTCGACAACACTATCATCGAAGCCGACACCACTGAAGATCAATCCGGAGGACAATACGACAAGACCTCTCTGGGCTGGAAAGCTCTCTCCCGAATCGCAGCCCTCTGCAACAGAGCCGAATTCAAGACTGGTCAAGAAAACGTGCCCATCCTGAAGAAAGAGGTTAACGGTGACGCTTCAGAGGCTGCTCTTCTCAAATGTGTGGAATTAGCTGTAGGAGACGTCAAGAAATGGAGAGCTAAGAACAAGAAAGTCTGCGAATTGCCTTTCAATTCTACCAACAAATATCAAGTATCTATTCACGAGACTGAAGACCCCAACGACCCCAGGTACTTGTTGGTCATGAAGGGAGCCCCTGAGAGAATTCTCGAGCGATGCTCCACCATCTTCATTCACGGAGAAGAGAAACCCTTGGACGACGAAATGAGAGAAGCCTTCAACAACGCTTATTTGGAATTGGGAGGTTTGGGTGAACGTGTGCTCGGGTTCTGTGACTACATGCTGCCATCAGACAAATTCCCCGTCGGGTATCCCTTCGACGCCGATTCCTGCAACTTCCCAGTTCACGGTCTCAGATTCGTTGGACTTATGTCTATGATTGATCCCCCCAGAGCCGCCGTACCCGATGCCGTAGCGAAATGCCGATCAGCCGGTATCAAGGTAATCATGGTCACTGG
Sey2_8  GTGGTTCGACAACACTATCATCGAAGCCGACACCACTGAAGATCAATCCGGAGGACAATACGACAAGACCTCTCTGGGCTGGAAAGCTCTCTCCCGAATCGCAGCCCTCTGCAACAGAGCCGAATTCAAGACTGGTCAAGAAAACGTGCCCATCCTGAAGAAAGAGGTTAACGGTGACGCTTCAGAGGCTGCTCTTCTCAAATGTGTGGAATTAGCTGTAGGAGACGTCAAGAAATGGAGAGCTAAGAACAAGAAAGTCTGCGAATTGCCTTTCAATTCTACCAACAAATATCAAGTATCTATTCACGAGACTGAAGACCCCAACGACCCCAGGTACTTGTTGGTCATGAAGGGAGCCCCTGAGAGAATTCTCGAGCGATGCTCCACCATCTTCATTCACGGAGAAGAGAAACCCTTGGACGACGAAATGAGAGAAGCCTTCAACAACGCTTATTTGGAATTGGGAGGTTTGGGTGAACGTGTGCTCGGGTTCTGTGACTACATGCTGCCATCAGACAAATTCCCCGTCGGGTATCCCTTCGACGCCGATTCCTGCAACTTCCCAGTTCACGGTCTCAGATTCGTTGGACTTATGTCTATGATTGATCCCCCCAGAGCCGCCGTACCCGATGCCGTAGCGAAATGCCGATCAGCCGGTATCAAGGTAATCATGGTCACTGG
Sey2_9  GTGGTTCGACAACACTATCATCGAAGCCGACACCACTGAAGATCAATCCGGAGGACAATACGACAAGACCTCTCTGGGCTGGAAAGCTCTCTCCCGAATCGCAGCCCTCTGCAACAGAGCCGAATTCAAGACTGGTCAAGAAAACGTGCCCATCCTGAAGAAAGAGGTTAACGGTGACGCTTCAGAGGCTGCTCTTCTCAAATGTGTGGAATTAGCTGTAGGAGACGTCAAGAAATGGAGAGCTAAGAACAAGAAAGTCTGCGAATTGCCTTTCAATTCTACCAACAAATATCAAGTATCTATTCACGAGACTGAAGACCCCAACGACCCCAGGTACTTGTTGGTCATGAAGGGAGCCCCTGAGAGAATTCTCGAGCGATGCTCCACCATCTTCATTCACGGAGAAGAGAAACCCTTGGACGACGAAATGAGAGAAGCCTTCAACAACGCTTATTTGGAATTGGGAGGTTTGGGTGAACGTGTGCTCGGGTTCTGTGACTACATGCTGCCATCAGACAAATTCCCCGTCGGGTATCCCTTCGACGCCGATTCCTGCAACTTCCCAGTTCACGGTCTCAGATTCGTTGGACTTATGTCTATGATTGATCCCCCCAGAGCCGCCGTACCCGATGCCGTAGCGAAATGCCGATCAGCCGGTATCAAGGTAATCATGGTCACTGG
Sey2_10 GTGGTTCGACAACACTATCATCGAAGCCGACACCACTGAAGATCAATCCGGAGGACAATACGACAAGACCTCTCTGGGCTGGAAAGCTCTCTCCCGAATCGCAGCCCTCTGCAACAGAGCCGAATTCAAGACTGGTCAAGAAAACGTGCCCATCCTGAAGAAAGAGGTTAACGGTGACGCTTCAGAGGCTGCTCTTCTCAAATGTGTGGAATTAGCTGTAGGAGACGTCAAGAAATGGAGAGCTAAGAACAAGAAAGTCTGCGAATTGCCTTTCAATTCTACCAACAAATATCAAGTATCTATTCACGAGACTGAAGACCCCAACGACCCCAGGTACTTGTTGGTCATGAAGGGAGCCCCTGAGAGAATTCTCGAGCGATGCTCCACCATCTTCATTCACGGAGAAGAGAAACCCTTGGACGACGAAATGAGAGAAGCCTTCAACAACGCTTATTTGGAATTGGGAGGTTTGGGTGAACGTGTGCTCGGGTTCTGTGACTACATGCTGCCATCAGACAAATTCCCCGTCGGGTATCCCTTCGACGCCGATTCCTGCAACTTCCCAGTTCACGGTCTCAGATTCGTTGGACTTATGTCTATGATTGATCCCCCCAGAGCCGCCGTACCCGATGCCGTAGCGAAATGCCGATCAGCCGGTATCAAGGTAATCATGGTCACTGG
Sey3_1  GTGGTTCGACAACACTATCATCGAAGCCGACACCACTGAAGATCAATCCGGAGGACAATACGACAAGACCTCTCTGGGCTGGAAAGCTCTCTCCCGAATCGCAGCCCTCTGCAACAGAGCCGAATTCAAGACTGGTCAAGAAAACGTGCCCATCCTGAAGAAAGAGGTTAACGGTGACGCTTCAGAGGCTGCTCTTCTCAAATGTGTGGAATTAGCTGTAGGAGACGTCAAGAAATGGAGAGCTAAGAACAAGAAAGTCTGCGAATTGCCTTTCAATTCTACCAACAAATATCAAGTATCTATTCACGAGACTGAAGACCCCAACGACCCCAGGTACTTGTTGGTCATGAAGGGAGCCCCTGAGAGAATTCTCGAGCGATGCTCCACCATCTTCATTCACGGAGAAGAGAAACCCTTGGACGACGAAATGAGAGAAGCCTTCAACAACGCTTATTTGGAATTGGGAGGTTTGGGTGAACGTGTGCTCGGGTTCTGTGACTACATGCTGCCATCAGACAAATTCCCCGTCGGGTATCCCTTCGACGCCGATTCCTGCAACTTCCCAGTTCACGGTCTCAGATTCGTTGGACTTATGTCTATGATTGATCCCCCCAGAGCCGCCGTACCCGATGCCGTAGCGAAATGCCGATCAGCCGGTATCAAGGTAATCATGGTCACTGG
Sey3_2  GTGGTTCGACAACACTATCATCGAAGCCGACACCACTGAAGATCAATCCGGAGGACAATACGACAAGACCTCTCTGGGCTGGAAAGCTCTCTCCCGAATCGCAGCCCTCTGCAACAGAGCCGAATTCAAGACTGGTCAAGAAAACGTGCCCATCCTGAAGAAAGAGGTTAACGGTGACGCTTCAGAGGCTGCTCTTCTCAAATGTGTGGAATTAGCTGTAGGAGACGTCAAGAAATGGAGAGCTAAGAACAAGAAAGTCTGCGAATTGCCTTTCAATTCTACCAACAAATATCAAGTATCTATTCACGAGACTGAAGACCCCAACGACCCCAGGTACTTGTTGGTCATGAAGGGAGCCCCTGAGAGAATTCTCGAGCGATGCTCCACCATCTTCATTCACGGAGAAGAGAAACCCTTGGACGACGAAATGAGAGAAGCCTTCAACAACGCTTATTTGGAATTGGGAGGTTTGGGTGAACGTGTGCTCGGGTTCTGTGACTACATGCTGCCATCAGACAAATTCCCCGTCGGGTATCCCTTCGACGCCGATTCCTGCAACTTCCCAGTTCACGGTCTCAGATTCGTTGGACTTATGTCTATGATTGATCCCCCCAGAGCCGCCGTACCCGATGCCGTAGCGAAATGCCGATCAGCCGGTATCAAGGTAATCATGGTCACTGG
Sey3_3  GTGGTTCGACAACACTATCATCGAAGCCGACACCACTGAAGATCAATCCGGAGGACAATACGACAAGACCTCTCTGGGCTGGAAAGCTCTCTCCCGAATCGCAGCCCTCTGCAACAGAGCCGAATTCAAGACTGGTCAAGAAAACGTGCCCATCCTGAAGAAAGAGGTTAACGGTGACGCTTCAGAGGCTGCTCTTCTCAAATGTGTGGAATTAGCTGTAGGAGACGTCAAGAAATGGAGAGCTAAGAACAAGAAAGTCTGCGAATTGCCTTTCAATTCTACCAACAAATATCAAGTATCTATTCACGAGACTGAAGACCCCAACGACCCCAGGTACTTGTTGGTCATGAAGGGAGCCCCTGAGAGAATTCTCGAGCGATGCTCCACCATCTTCATTCACGGAGAAGAGAAACCCTTGGACGACGAAATGAGAGAAGCCTTCAACAACGCTTATTTGGAATTGGGAGGTTTGGGTGAACGTGTGCTCGGGTTCTGTGACTACATGCTGCCATCAGACAAATTCCCCGTCGGGTATCCCTTCGACGCCGATTCCTGCAACTTCCCAGTTCACGGTCTCAGATTCGTTGGACTTATGTCTATGATTGATCCCCCCAGAGCCGCCGTACCCGATGCCGTAGCGAAATGCCGATCAGCCGGTATCAAGGTAATCATGGTCACTGG
Sey3_4  GTGGTTCGACAACACTATCATCGAAGCCGACACCACTGAAGATCAATCCGGAGGACAATACGACAAGACCTCTCTGGGCTGGAAAGCTCTCTCCCGAATCGCAGCCCTCTGCAACAGAGCCGAATTCAAGACTGGTCAAGAAAACGTGCCCATCCTGAAGAAAGAGGTTAACGGTGACGCTTCAGAGGCTGCTCTTCTCAAATGTGTGGAATTAGCTGTAGGAGACGTCAAGAAATGGAGAGCTAAGAACAAGAAAGTCTGCGAATTGCCTTTCAATTCTACCAACAAATATCAAGTATCTATTCACGAGACTGAAGACCCCAACGACCCCAGGTACTTGTTGGTCATGAAGGGAGCCCCTGAGAGAATTCTCGAGCGATGCTCCACCATCTTCATTCACGGAGAAGAGAAACCCTTGGACGACGAAATGAGAGAAGCCTTCAACAACGCTTATTTGGAATTGGGAGGTTTGGGTGAACGTGTGCTCGGGTTCTGTGACTACATGCTGCCATCAGACAAATTCCCCGTCGGGTATCCCTTCGACGCCGATTCCTGCAACTTCCCAGTTCACGGTCTCAGATTCGTTGGACTTATGTCTATGATTGATCCCCCCAGAGCCGCCGTACCCGATGCCGTAGCGAAATGCCGATCAGCCGGTATCAAGGTAATCATGGTCACTGG
Sey3_5  GTGGTTCGACAACACTATCATCGAAGCCGACACCACTGAAGATCAATCCGGAGGACAATACGACAAGACCTCTCTGGGCTGGAAAGCTCTCTCCCGAATCGCAGCCCTCTGCAACAGAGCCGAATTCAAGACTGGTCAAGAAAACGTGCCCATCCTGAAGAAAGAGGTTAACGGTGACGCTTCAGAGGCTGCTCTTCTCAAATGTGTGGAATTAGCTGTAGGAGACGTCAAGAAATGGAGAGCTAAGAACAAGAAAGTCTGCGAATTGCCTTTCAATTCTACCAACAAATATCAAGTATCTATTCACGAGACTGAAGACCCCAACGACCCCAGGTACTTGTTGGTCATGAAGGGAGCCCCTGAGAGAATTCTCGAGCGATGCTCCACCATCTTCATTCACGGAGAAGAGAAACCCTTGGACGACGAAATGAGAGAAGCCTTCAACAACGCTTATTTGGAATTGGGAGGTTTGGGTGAACGTGTGCTCGGGTTCTGTGACTACATGCTGCCATCAGACAAATTCCCCGTCGGGTATCCCTTCGACGCCGATTCCTGCAACTTCCCAGTTCACGGTCTCAGATTCGTTGGACTTATGTCTATGATTGATCCCCCCAGAGCCGCCGTACCCGATGCCGTAGCGAAATGCCGATCAGCCGGTATCAAGGTAATCATGGTCACTGG
Sey3_6  GTGGTTCGACAACACTATCATCGAAGCCGACACCACTGAAGATCAATCCGGAGGACAATACGACAAGACCTCTCTGGGCTGGAAAGCTCTCTCCCGAATCGCAGCCCTCTGCAACAGAGCCGAATTCAAGACTGGTCAAGAAAACGTGCCCATCCTGAAGAAAGAGGTTAACGGTGACGCTTCAGAGGCTGCTCTTCTCAAATGTGTGGAATTAGCTGTAGGAGACGTCAAGAAATGGAGAGCTAAGAACAAGAAAGTCTGCGAATTGCCTTTCAATTCTACCAACAAATATCAAGTATCTATTCACGAGACTGAAGACCCCAACGACCCCAGGTACTTGTTGGTCATGAAGGGAGCCCCTGAGAGAATTCTCGAGCGATGCTCCACCATCTTCATTCACGGAGAAGAGAAACCCTTGGACGACGAAATGAGAGAAGCCTTCAACAACGCTTATTTGGAATTGGGAGGTTTGGGTGAACGTGTGCTCGGGTTCTGTGACTACATGCTGCCATCAGACAAATTCCCCGTCGGGTATCCCTTCGACGCCGATTCCTGCAACTTCCCAGTTCACGGTCTCAGATTCGTTGGACTTATGTCTATGATTGATCCCCCCAGAGCCGCCGTACCCGATGCCGTAGCGAAATGCCGATCAGCCGGTATCAAGGTAATCATGGTCACTGG
Sey3_7  GTGGTTCGACAACACTATCATCGAAGCCGACACCACTGAAGATCAATCCGGAGGACAATACGACAAGACCTCTCTGGGCTGGAAAGCTCTCTCCCGAATCGCAGCCCTCTGCAACAGAGCCGAATTCAAGACTGGTCAAGAAAACGTGCCCATCCTGAAGAAAGAGGTTAACGGTGACGCTTCAGAGGCTGCTCTTCTCAAATGTGTGGAATTAGCTGTAGGAGACGTCAAGAAATGGAGAGCTAAGAACAAGAAAGTCTGCGAATTGCCTTTCAATTCTACCAACAAATATCAAGTATCTATTCACGAGACTGAAGACCCCAACGACCCCAGGTACTTGTTGGTCATGAAGGGAGCCCCTGAGAGAATTCTCGAGCGATGCTCCACCATCTTCATTCACGGAGAAGAGAAACCCTTGGACGACGAAATGAGAGAAGCCTTCAACAACGCTTATTTGGAATTGGGAGGTTTGGGTGAACGTGTGCTCGGGTTCTGTGACTACATGCTGCCATCAGACAAATTCCCCGTCGGGTATCCCTTCGACGCCGATTCCTGCAACTTCCCAGTTCACGGTCTCAGATTCGTTGGACTTATGTCTATGATTGATCCCCCCAGAGCCGCCGTACCCGATGCCGTAGCGAAATGCCGATCAGCCGGTATCAAGGTAATCATGGTCACTGG
Sey3_8  GTGGTTCGACAACACTATCATCGAAGCCGACACCACTGAAGATCAATCCGGAGGACAATACGACAAGACCTCTCTGGGCTGGAAAGCTCTCTCCCGAATCGCAGCCCTCTGCAACAGAGCCGAATTCAAGACTGGTCAAGAAAACGTGCCCATCCTGAAGAAAGAGGTTAACGGTGACGCTTCAGAGGCTGCTCTTCTCAAATGTGTGGAATTAGCTGTAGGAGACGTCAAGAAATGGAGAGCTAAGAACAAGAAAGTCTGCGAATTGCCTTTCAATTCTACCAACAAATATCAAGTATCTATTCACGAGACTGAAGACCCCAACGACCCCAGGTACTTGTTGGTCATGAAGGGAGCCCCTGAGAGAATTCTCGAGCGATGCTCCACCATCTTCATTCACGGAGAAGAGAAACCCTTGGACGACGAAATGAGAGAAGCCTTCAACAACGCTTATTTGGAATTGGGAGGTTTGGGTGAACGTGTGCTCGGGTTCTGTGACTACATGCTGCCATCAGACAAATTCCCCGTCGGGTATCCCTTCGACGCCGATTCCTGCAACTTCCCAGTTCACGGTCTCAGATTCGTTGGACTTATGTCTATGATTGATCCCCCCAGAGCCGCCGTACCCGATGCCGTAGCGAAATGCCGATCAGCCGGTATCAAGGTAATCATGGTCACTGG
Sey3_9  GTGGTTCGACAACACTATCATCGAAGCCGACACCACTGAAGATCAATCCGGAGGACAATACGACAAGACCTCTCTGGGCTGGAAAGCTCTCTCCCGAATCGCAGCCCTCTGCAACAGAGCCGAATTCAAGACTGGTCAAGAAAACGTGCCCATCCTGAAGAAAGAGGTTAACGGTGACGCTTCAGAGGCTGCTCTTCTCAAATGTGTGGAATTAGCTGTAGGAGACGTCAAGAAATGGAGAGCTAAGAACAAGAAAGTCTGCGAATTGCCTTTCAATTCTACCAACAAATATCAAGTATCTATTCACGAGACTGAAGACCCCAACGACCCCAGGTACTTGTTGGTCATGAAGGGAGCCCCTGAGAGAATTCTCGAGCGATGCTCCACCATCTTCATTCACGGAGAAGAGAAACCCTTGGACGACGAAATGAGAGAAGCCTTCAACAACGCTTATTTGGAATTGGGAGGTTTGGGTGAACGTGTGCTCGGGTTCTGTGACTACATGCTGCCATCAGACAAATTCCCCGTCGGGTATCCCTTCGACGCCGATTCCTGCAACTTCCCAGTTCACGGTCTCAGATTCGTTGGACTTATGTCTATGATTGATCCCCCCAGAGCCGCCGTACCCGATGCCGTAGCGAAATGCCGATCAGCCGGTATCAAGGTAATCATGGTCACTGG
Sey3_10 GTGGTTCGACAACACTATCATCGAAGCCGACACCACTGAAGATCAATCCGGAGGACAATACGACAAGACCTCTCTGGGCTGGAAAGCTCTCTCCCGAATCGCAGCCCTCTGCAACAGAGCCGAATTCAAGACTGGTCAAGAAAACGTGCCCATCCTGAAGAAAGAGGTTAACGGTGACGCTTCAGAGGCTGCTCTTCTCAAATGTGTGGAATTAGCTGTAGGAGACGTCAAGAAATGGAGAGCTAAGAACAAGAAAGTCTGCGAATTGCCTTTCAATTCTACCAACAAATATCAAGTATCTATTCACGAGACTGAAGACCCCAACGACCCCAGGTACTTGTTGGTCATGAAGGGAGCCCCTGAGAGAATTCTCGAGCGATGCTCCACCATCTTCATTCACGGAGAAGAGAAACCCTTGGACGACGAAATGAGAGAAGCCTTCAACAACGCTTATTTGGAATTGGGAGGTTTGGGTGAACGTGTGCTCGGGTTCTGTGACTACATGCTGCCATCAGACAAATTCCCCGTCGGGTATCCCTTCGACGCCGATTCCTGCAACTTCCCAGTTCACGGTCTCAGATTCGTTGGACTTATGTCTATGATTGATCCCCCCAGAGCCGCCGTACCCGATGCCGTAGCGAAATGCCGATCAGCCGGTATCAAGGTAATCATGGTCACTGG
Sey4_1  GTGGTTCGACAACACTATCATTGAAGCCGACACCACCGAAGATCAATCCGGAGGACAATACGACAAGACCTCTTTGGGCTGGAAAGCTCTCTCCCGAATCGCAGCCCTCTGCAACAGGGCCGAATTCAAGACTGGTCAAGAAAACGTGCCCATCCTGAAGAAGGAGGTTAACGGTGACGCTTCGGAGGCTGCCCTTCTCAAGTGCGTGGAATTAGCTGTAGGAGACGTCAAGAAATGGAGAGCTAAGAACAAGAAAGTCTGCGAACTGCCTTTCAATTCCACCAACAAATATCAAGTATCTATTCACGAGACCGAAGACACCAACGACCCGAGGTACTTGTTGGTAATGAAGGGAGCCCCTGAGAGAATTCTCGAGAGATGCTCCACCATCTTCATTCACGGAGAAGAGAAACCCTTGGACGACGAAATGAGAGAAGCCTTCAACAACGCTTATTTGGAATTGGGAGGTTTGGGTGAACGTGTACTCGGGTTCTGTGACTACATGCTGCCATCCGACAAATTCCCCGTCGGATACCCATTCGACGCCGATTCCTGCAACTTCCCAGTTCACGGCCTCAGATTCGTTGGACTTATGTCTATGATTGATCCCCCCAGAGCGGCTGTACCCGACGCCGTAGCCAAGTGCCGATCAGCCGGTATCAAGGTAATCATGGTCACTGG
Sey4_2  GTGGTTCGACAACACTATCATTGAAGCCGACACCACCGAAGATCAATCCGGAGGACAATACGACAAGACCTCTTTGGGCTGGAAAGCTCTCTCCCGAATCGCAGCCCTCTGCAACAGGGCCGAATTCAAGACTGGTCAAGAAAACGTGCCCATCCTGAAGAAGGAGGTTAACGGTGACGCTTCGGAGGCTGCCCTTCTCAAGTGCGTGGAATTAGCTGTAGGAGACGTCAAGAAATGGAGAGCTAAGAACAAGAAAGTCTGCGAACTGCCTTTCAATTCCACCAACAAATATCAAGTATCTATTCACGAGACCGAAGACACCAACGACCCGAGGTACTTGTTGGTAATGAAGGGAGCCCCTGAGAGAATTCTCGAGAGATGCTCCACCATCTTCATTCACGGAGAAGAGAAACCCTTGGACGACGAAATGAGAGAAGCCTTCAACAACGCTTATTTGGAATTGGGAGGTTTGGGTGAACGTGTACTCGGGTTCTGTGACTACATGCTGCCATCCGACAAATTCCCCGTCGGATACCCATTCGACGCCGATTCCTGCAACTTCCCAGTTCACGGCCTCAGATTCGTTGGACTTATGTCTATGATTGATCCCCCCAGAGCGGCTGTACCCGACGCCGTAGCCAAGTGCCGATCAGCCGGTATCAAGGTAATCATGGTCACTGG
Sey4_3  GTGGTTCGACAACACTATCATTGAAGCCGACACCACCGAAGATCAATCCGGAGGACAATACGACAAGACCTCTTTGGGCTGGAAAGCTCTCTCCCGAATCGCAGCCCTCTGCAACAGGGCCGAATTCAAGACTGGTCAAGAAAACGTGCCCATCCTGAAGAAGGAGGTTAACGGTGACGCTTCGGAGGCTGCCCTTCTCAAGTGCGTGGAATTAGCTGTAGGAGACGTCAAGAAATGGAGAGCTAAGAACAAGAAAGTCTGCGAACTGCCTTTCAATTCCACCAACAAATATCAAGTATCTATTCACGAGACCGAAGACACCAACGACCCGAGGTACTTGTTGGTAATGAAGGGAGCCCCTGAGAGAATTCTCGAGAGATGCTCCACCATCTTCATTCACGGAGAAGAGAAACCCTTGGACGACGAAATGAGAGAAGCCTTCAACAACGCTTATTTGGAATTGGGAGGTTTGGGTGAACGTGTACTCGGGTTCTGTGACTACATGCTGCCATCCGACAAATTCCCCGTCGGATACCCATTCGACGCCGATTCCTGCAACTTCCCAGTTCACGGCCTCAGATTCGTTGGACTTATGTCTATGATTGATCCCCCCAGAGCGGCTGTACCCGACGCCGTAGCCAAGTGCCGATCAGCCGGTATCAAGGTAATCATGGTCACTGG
Sey4_4  GTGGTTCGACAACACTATCATTGAAGCCGACACCACCGAAGATCAATCCGGAGGACAATACGACAAGACCTCTTTGGGCTGGAAAGCTCTCTCCCGAATCGCAGCCCTCTGCAACAGGGCCGAATTCAAGACTGGTCAAGAAAACGTGCCCATCCTGAAGAAGGAGGTTAACGGTGACGCTTCGGAGGCTGCCCTTCTCAAGTGCGTGGAATTAGCTGTAGGAGACGTCAAGAAATGGAGAGCTAAGAACAAGAAAGTCTGCGAACTGCCTTTCAATTCCACCAACAAATATCAAGTATCTATTCACGAGACCGAAGACACCAACGACCCGAGGTACTTGTTGGTAATGAAGGGAGCCCCTGAGAGAATTCTCGAGAGATGCTCCACCATCTTCATTCACGGAGAAGAGAAACCCTTGGACGACGAAATGAGAGAAGCCTTCAACAACGCTTATTTGGAATTGGGAGGTTTGGGTGAACGTGTACTCGGGTTCTGTGACTACATGCTGCCATCCGACAAATTCCCCGTCGGATACCCATTCGACGCCGATTCCTGCAACTTCCCAGTTCACGGCCTCAGATTCGTTGGACTTATGTCTATGATTGATCCCCCCAGAGCGGCTGTACCCGACGCCGTAGCCAAGTGCCGATCAGCCGGTATCAAGGTAATCATGGTCACTGG
Sey4_5  GTGGTTCGACAACACTATCATTGAAGCCGACACCACCGAAGATCAATCCGGAGGACAATACGACAAGACCTCTTTGGGCTGGAAAGCTCTCTCCCGAATCGCAGCCCTCTGCAACAGGGCCGAATTCAAGACTGGTCAAGAAAACGTGCCCATCCTGAAGAAGGAGGTTAACGGTGACGCTTCGGAGGCTGCCCTTCTCAAGTGCGTGGAATTAGCTGTAGGAGACGTCAAGAAATGGAGAGCTAAGAACAAGAAAGTCTGCGAACTGCCTTTCAATTCCACCAACAAATATCAAGTATCTATTCACGAGACCGAAGACACCAACGACCCGAGGTACTTGTTGGTAATGAAGGGAGCCCCTGAGAGAATTCTCGAGAGATGCTCCACCATCTTCATTCACGGAGAAGAGAAACCCTTGGACGACGAAATGAGAGAAGCCTTCAACAACGCTTATTTGGAATTGGGAGGTTTGGGTGAACGTGTACTCGGGTTCTGTGACTACATGCTGCCATCCGACAAATTCCCCGTCGGATACCCATTCGACGCCGATTCCTGCAACTTCCCAGTTCACGGCCTCAGATTCGTTGGACTTATGTCTATGATTGATCCCCCCAGAGCGGCTGTACCCGACGCCGTAGCCAAGTGCCGATCAGCCGGTATCAAGGTAATCATGGTCACTGG
Sey4_6  GTGGTTCGACAACACTATCATTGAAGCCGACACCACCGAAGATCAATCCGGAGGACAATACGACAAGACCTCTTTGGGCTGGAAAGCTCTCTCCCGAATCGCAGCCCTCTGCAACAGGGCCGAATTCAAGACTGGTCAAGAAAACGTGCCCATCCTGAAGAAGGAGGTTAACGGTGACGCTTCGGAGGCTGCCCTTCTCAAGTGCGTGGAATTAGCTGTAGGAGACGTCAAGAAATGGAGAGCTAAGAACAAGAAAGTCTGCGAACTGCCTTTCAATTCCACCAACAAATATCAAGTATCTATTCACGAGACCGAAGACACCAACGACCCGAGGTACTTGTTGGTAATGAAGGGAGCCCCTGAGAGAATTCTCGAGAGATGCTCCACCATCTTCATTCACGGAGAAGAGAAACCCTTGGACGACGAAATGAGAGAAGCCTTCAACAACGCTTATTTGGAATTGGGAGGTTTGGGTGAACGTGTACTCGGGTTCTGTGACTACATGCTGCCATCCGACAAATTCCCCGTCGGATACCCATTCGACGCCGATTCCTGCAACTTCCCAGTTCACGGCCTCAGATTCGTTGGACTTATGTCTATGATTGATCCCCCCAGAGCGGCTGTACCCGACGCCGTAGCCAAGTGCCGATCAGCCGGTATCAAGGTAATCATGGTCACTGG
Sey4_7  GTGGTTCGACAACACTATCATTGAAGCCGACACCACCGAAGATCAATCCGGAGGACAATACGACAAGACCTCTTTGGGCTGGAAAGCTCTCTCCCGAATCGCAGCCCTCTGCAACAGGGCCGAATTCAAGACTGGTCAAGAAAACGTGCCCATCCTGAAGAAGGAGGTTAACGGTGACGCTTCGGAGGCTGCCCTTCTCAAGTGCGTGGAATTAGCTGTAGGAGACGTCAAGAAATGGAGAGCTAAGAACAAGAAAGTCTGCGAACTGCCTTTCAATTCCACCAACAAATATCAAGTATCTATTCACGAGACCGAAGACACCAACGACCCGAGGTACTTGTTGGTAATGAAGGGAGCCCCTGAGAGAATTCTCGAGAGATGCTCCACCATCTTCATTCACGGAGAAGAGAAACCCTTGGACGACGAAATGAGAGAAGCCTTCAACAACGCTTATTTGGAATTGGGAGGTTTGGGTGAACGTGTACTCGGGTTCTGTGACTACATGCTGCCATCCGACAAATTCCCCGTCGGATACCCATTCGACGCCGATTCCTGCAACTTCCCAGTTCACGGCCTCAGATTCGTTGGACTTATGTCTATGATTGATCCCCCCAGAGCGGCTGTACCCGACGCCGTAGCCAAGTGCCGATCAGCCGGTATCAAGGTAATCATGGTCACTGG
Sey4_8  GTGGTTCGACAACACTATCATTGAAGCCGACACCACCGAAGATCAATCCGGAGGACAATACGACAAGACCTCTTTGGGCTGGAAAGCTCTCTCCCGAATCGCAGCCCTCTGCAACAGGGCCGAATTCAAGACTGGTCAAGAAAACGTGCCCATCCTGAAGAAGGAGGTTAACGGTGACGCTTCGGAGGCTGCCCTTCTCAAGTGCGTGGAATTAGCTGTAGGAGACGTCAAGAAATGGAGAGCTAAGAACAAGAAAGTCTGCGAACTGCCTTTCAATTCCACCAACAAATATCAAGTATCTATTCACGAGACCGAAGACACCAACGACCCGAGGTACTTGTTGGTAATGAAGGGAGCCCCTGAGAGAATTCTCGAGAGATGCTCCACCATCTTCATTCACGGAGAAGAGAAACCCTTGGACGACGAAATGAGAGAAGCCTTCAACAACGCTTATTTGGAATTGGGAGGTTTGGGTGAACGTGTACTCGGGTTCTGTGACTACATGCTGCCATCCGACAAATTCCCCGTCGGATACCCATTCGACGCCGATTCCTGCAACTTCCCAGTTCACGGCCTCAGATTCGTTGGACTTATGTCTATGATTGATCCCCCCAGAGCGGCTGTACCCGACGCCGTAGCCAAGTGCCGATCAGCCGGTATCAAGGTAATCATGGTCACTGG
Sey4_9  GTGGTTCGACAACACTATCATTGAAGCCGACACCACCGAAGATCAATCCGGAGGACAATACGACAAGACCTCTTTGGGCTGGAAAGCTCTCTCCCGAATCGCAGCCCTCTGCAACAGGGCCGAATTCAAGACTGGTCAAGAAAACGTGCCCATCCTGAAGAAGGAGGTTAACGGTGACGCTTCGGAGGCTGCCCTTCTCAAGTGCGTGGAATTAGCTGTAGGAGACGTCAAGAAATGGAGAGCTAAGAACAAGAAAGTCTGCGAACTGCCTTTCAATTCCACCAACAAATATCAAGTATCTATTCACGAGACCGAAGACACCAACGACCCGAGGTACTTGTTGGTAATGAAGGGAGCCCCTGAGAGAATTCTCGAGAGATGCTCCACCATCTTCATTCACGGAGAAGAGAAACCCTTGGACGACGAAATGAGAGAAGCCTTCAACAACGCTTATTTGGAATTGGGAGGTTTGGGTGAACGTGTACTCGGGTTCTGTGACTACATGCTGCCATCCGACAAATTCCCCGTCGGATACCCATTCGACGCCGATTCCTGCAACTTCCCAGTTCACGGCCTCAGATTCGTTGGACTTATGTCTATGATTGATCCCCCCAGAGCGGCTGTACCCGACGCCGTAGCCAAGTGCCGATCAGCCGGTATCAAGGTAATCATGGTCACTGG
Sey4_10 GTGGTTCGACAACACTATCATTGAAGCCGACACCACCGAAGATCAATCCGGAGGACAATACGACAAGACCTCTTTGGGCTGGAAAGCTCTCTCCCGAATCGCAGCCCTCTGCAACAGGGCCGAATTCAAGACTGGTCAAGAAAACGTGCCCATCCTGAAGAAGGAGGTTAACGGTGACGCTTCGGAGGCTGCCCTTCTCAAGTGCGTGGAATTAGCTGTAGGAGACGTCAAGAAATGGAGAGCTAAGAACAAGAAAGTCTGCGAACTGCCTTTCAATTCCACCAACAAATATCAAGTATCTATTCACGAGACCGAAGACACCAACGACCCGAGGTACTTGTTGGTAATGAAGGGAGCCCCTGAGAGAATTCTCGAGAGATGCTCCACCATCTTCATTCACGGAGAAGAGAAACCCTTGGACGACGAAATGAGAGAAGCCTTCAACAACGCTTATTTGGAATTGGGAGGTTTGGGTGAACGTGTACTCGGGTTCTGTGACTACATGCTGCCATCCGACAAATTCCCCGTCGGATACCCATTCGACGCCGATTCCTGCAACTTCCCAGTTCACGGCCTCAGATTCGTTGGACTTATGTCTATGATTGATCCCCCCAGAGCGGCTGTACCCGACGCCGTAGCCAAGTGCCGATCAGCCGGTATCAAGGTAATCATGGTCACTGG
Sey5_1  GTGGTTCGACAACACTATCATCGAAGCCGACACCACTGAAGATCAATCCGGAGGACAATACGACAAGACCTCTCTGGGCTGGAAAGCTCTCTCCCGAATCGCAGCCCTCTGCAACAGAGCCGAATTCAAGACTGGTCAAGAAAACGTGCCCATCCTGAAGAAAGAGGTTAACGGTGACGCTTCAGAGGCTGCTCTTCTCAAATGTGTGGAATTAGCTGTAGGAGACGTCAAGAAATGGAGAGCTAAGAACAAGAAAGTCTGCGAATTGCCTTTCAATTCTACCAACAAATATCAAGTATCTATTCACGAGACTGAAGACCCCAACGACCCCAGGTACTTGTTGGTCATGAAGGGAGCCCCTGAGAGAATTCTCGAGCGATGCTCCACCATCTTCATTCACGGAGAAGAGAAACCCTTGGACGACGAAATGAGAGAAGCCTTCAACAACGCTTATTTGGAATTGGGAGGTTTGGGTGAACGTGTGCTCGGGTTCTGTGACTACATGCTGCCATCAGACAAATTCCCCGTCGGGTATCCCTTCGACGCCGATTCCTGCAACTTCCCAGTTCACGGTCTCAGATTCGTTGGACTTATGTCTATGATTGATCCCCCCAGAGCCGCCGTACCCGATGCCGTAGCGAAATGCCGATCAGCCGGTATCAAGGTAATCATGGTCACTGG
Sey5_2  GTGGTTCGACAACACTATCATCGAAGCCGACACCACTGAAGATCAATCCGGAGGACAATACGACAAGACCTCTCTGGGCTGGAAAGCTCTCTCCCGAATCGCAGCCCTCTGCAACAGAGCCGAATTCAAGACTGGTCAAGAAAACGTGCCCATCCTGAAGAAAGAGGTTAACGGTGACGCTTCAGAGGCTGCTCTTCTCAAATGTGTGGAATTAGCTGTAGGAGACGTCAAGAAATGGAGAGCTAAGAACAAGAAAGTCTGCGAATTGCCTTTCAATTCTACCAACAAATATCAAGTATCTATTCACGAGACTGAAGACCCCAACGACCCCAGGTACTTGTTGGTCATGAAGGGAGCCCCTGAGAGAATTCTCGAGCGATGCTCCACCATCTTCATTCACGGAGAAGAGAAACCCTTGGACGACGAAATGAGAGAAGCCTTCAACAACGCTTATTTGGAATTGGGAGGTTTGGGTGAACGTGTGCTCGGGTTCTGTGACTACATGCTGCCATCAGACAAATTCCCCGTCGGGTATCCCTTCGACGCCGATTCCTGCAACTTCCCAGTTCACGGTCTCAGATTCGTTGGACTTATGTCTATGATTGATCCCCCCAGAGCCGCCGTACCCGATGCCGTAGCGAAATGCCGATCAGCCGGTATCAAGGTAATCATGGTCACTGG
Sey5_3  GTGGTTCGACAACACTATCATCGAAGCCGACACCACTGAAGATCAATCCGGAGGACAATACGACAAGACCTCTCTGGGCTGGAAAGCTCTCTCCCGAATCGCAGCCCTCTGCAACAGAGCCGAATTCAAGACTGGTCAAGAAAACGTGCCCATCCTGAAGAAAGAGGTTAACGGTGACGCTTCAGAGGCTGCTCTTCTCAAATGTGTGGAATTAGCTGTAGGAGACGTCAAGAAATGGAGAGCTAAGAACAAGAAAGTCTGCGAATTGCCTTTCAATTCTACCAACAAATATCAAGTATCTATTCACGAGACTGAAGACCCCAACGACCCCAGGTACTTGTTGGTCATGAAGGGAGCCCCTGAGAGAATTCTCGAGCGATGCTCCACCATCTTCATTCACGGAGAAGAGAAACCCTTGGACGACGAAATGAGAGAAGCCTTCAACAACGCTTATTTGGAATTGGGAGGTTTGGGTGAACGTGTGCTCGGGTTCTGTGACTACATGCTGCCATCAGACAAATTCCCCGTCGGGTATCCCTTCGACGCCGATTCCTGCAACTTCCCAGTTCACGGTCTCAGATTCGTTGGACTTATGTCTATGATTGATCCCCCCAGAGCCGCCGTACCCGATGCCGTAGCGAAATGCCGATCAGCCGGTATCAAGGTAATCATGGTCACTGG
Sey5_4  GTGGTTCGACAACACTATCATCGAAGCCGACACCACTGAAGATCAATCCGGAGGACAATACGACAAGACCTCTCTGGGCTGGAAAGCTCTCTCCCGAATCGCAGCCCTCTGCAACAGAGCCGAATTCAAGACTGGTCAAGAAAACGTGCCCATCCTGAAGAAAGAGGTTAACGGTGACGCTTCAGAGGCTGCTCTTCTCAAATGTGTGGAATTAGCTGTAGGAGACGTCAAGAAATGGAGAGCTAAGAACAAGAAAGTCTGCGAATTGCCTTTCAATTCTACCAACAAATATCAAGTATCTATTCACGAGACTGAAGACCCCAACGACCCCAGGTACTTGTTGGTCATGAAGGGAGCCCCTGAGAGAATTCTCGAGCGATGCTCCACCATCTTCATTCACGGAGAAGAGAAACCCTTGGACGACGAAATGAGAGAAGCCTTCAACAACGCTTATTTGGAATTGGGAGGTTTGGGTGAACGTGTGCTCGGGTTCTGTGACTACATGCTGCCATCAGACAAATTCCCCGTCGGGTATCCCTTCGACGCCGATTCCTGCAACTTCCCAGTTCACGGTCTCAGATTCGTTGGACTTATGTCTATGATTGATCCCCCCAGAGCCGCCGTACCCGATGCCGTAGCGAAATGCCGATCAGCCGGTATCAAGGTAATCATGGTCACTGG
Sey5_5  GTGGTTCGACAACACTATCATCGAAGCCGACACCACTGAAGATCAATCCGGAGGACAATACGACAAGACCTCTCTGGGCTGGAAAGCTCTCTCCCGAATCGCAGCCCTCTGCAACAGAGCCGAATTCAAGACTGGTCAAGAAAACGTGCCCATCCTGAAGAAAGAGGTTAACGGTGACGCTTCAGAGGCTGCTCTTCTCAAATGTGTGGAATTAGCTGTAGGAGACGTCAAGAAATGGAGAGCTAAGAACAAGAAAGTCTGCGAATTGCCTTTCAATTCTACCAACAAATATCAAGTATCTATTCACGAGACTGAAGACCCCAACGACCCCAGGTACTTGTTGGTCATGAAGGGAGCCCCTGAGAGAATTCTCGAGCGATGCTCCACCATCTTCATTCACGGAGAAGAGAAACCCTTGGACGACGAAATGAGAGAAGCCTTCAACAACGCTTATTTGGAATTGGGAGGTTTGGGTGAACGTGTGCTCGGGTTCTGTGACTACATGCTGCCATCAGACAAATTCCCCGTCGGGTATCCCTTCGACGCCGATTCCTGCAACTTCCCAGTTCACGGTCTCAGATTCGTTGGACTTATGTCTATGATTGATCCCCCCAGAGCCGCCGTACCCGATGCCGTAGCGAAATGCCGATCAGCCGGTATCAAGGTAATCATGGTCACTGG
Sey5_6  GTGGTTCGACAACACTATCATCGAAGCCGACACCACTGAAGATCAATCCGGAGGACAATACGACAAGACCTCTCTGGGCTGGAAAGCTCTCTCCCGAATCGCAGCCCTCTGCAACAGAGCCGAATTCAAGACTGGTCAAGAAAACGTGCCCATCCTGAAGAAAGAGGTTAACGGTGACGCTTCAGAGGCTGCTCTTCTCAAATGTGTGGAATTAGCTGTAGGAGACGTCAAGAAATGGAGAGCTAAGAACAAGAAAGTCTGCGAATTGCCTTTCAATTCTACCAACAAATATCAAGTATCTATTCACGAGACTGAAGACCCCAACGACCCCAGGTACTTGTTGGTCATGAAGGGAGCCCCTGAGAGAATTCTCGAGCGATGCTCCACCATCTTCATTCACGGAGAAGAGAAACCCTTGGACGACGAAATGAGAGAAGCCTTCAACAACGCTTATTTGGAATTGGGAGGTTTGGGTGAACGTGTGCTCGGGTTCTGTGACTACATGCTGCCATCAGACAAATTCCCCGTCGGGTATCCCTTCGACGCCGATTCCTGCAACTTCCCAGTTCACGGTCTCAGATTCGTTGGACTTATGTCTATGATTGATCCCCCCAGAGCCGCCGTACCCGATGCCGTAGCGAAATGCCGATCAGCCGGTATCAAGGTAATCATGGTCACTGG
Sey5_7  GTGGTTCGACAACACTATCATCGAAGCCGACACCACTGAAGATCAATCCGGAGGACAATACGACAAGACCTCTCTGGGCTGGAAAGCTCTCTCCCGAATCGCAGCCCTCTGCAACAGAGCCGAATTCAAGACTGGTCAAGAAAACGTGCCCATCCTGAAGAAAGAGGTTAACGGTGACGCTTCAGAGGCTGCTCTTCTCAAATGTGTGGAATTAGCTGTAGGAGACGTCAAGAAATGGAGAGCTAAGAACAAGAAAGTCTGCGAATTGCCTTTCAATTCTACCAACAAATATCAAGTATCTATTCACGAGACTGAAGACCCCAACGACCCCAGGTACTTGTTGGTCATGAAGGGAGCCCCTGAGAGAATTCTCGAGCGATGCTCCACCATCTTCATTCACGGAGAAGAGAAACCCTTGGACGACGAAATGAGAGAAGCCTTCAACAACGCTTATTTGGAATTGGGAGGTTTGGGTGAACGTGTGCTCGGGTTCTGTGACTACATGCTGCCATCAGACAAATTCCCCGTCGGGTATCCCTTCGACGCCGATTCCTGCAACTTCCCAGTTCACGGTCTCAGATTCGTTGGACTTATGTCTATGATTGATCCCCCCAGAGCCGCCGTACCCGATGCCGTAGCGAAATGCCGATCAGCCGGTATCAAGGTAATCATGGTCACTGG
Sey5_8  GTGGTTCGACAACACTATCATCGAAGCCGACACCACTGAAGATCAATCCGGAGGACAATACGACAAGACCTCTCTGGGCTGGAAAGCTCTCTCCCGAATCGCAGCCCTCTGCAACAGAGCCGAATTCAAGACTGGTCAAGAAAACGTGCCCATCCTGAAGAAAGAGGTTAACGGTGACGCTTCAGAGGCTGCTCTTCTCAAATGTGTGGAATTAGCTGTAGGAGACGTCAAGAAATGGAGAGCTAAGAACAAGAAAGTCTGCGAATTGCCTTTCAATTCTACCAACAAATATCAAGTATCTATTCACGAGACTGAAGACCCCAACGACCCCAGGTACTTGTTGGTCATGAAGGGAGCCCCTGAGAGAATTCTCGAGCGATGCTCCACCATCTTCATTCACGGAGAAGAGAAACCCTTGGACGACGAAATGAGAGAAGCCTTCAACAACGCTTATTTGGAATTGGGAGGTTTGGGTGAACGTGTGCTCGGGTTCTGTGACTACATGCTGCCATCAGACAAATTCCCCGTCGGGTATCCCTTCGACGCCGATTCCTGCAACTTCCCAGTTCACGGTCTCAGATTCGTTGGACTTATGTCTATGATTGATCCCCCCAGAGCCGCCGTACCCGATGCCGTAGCGAAATGCCGATCAGCCGGTATCAAGGTAATCATGGTCACTGG
Sey5_9  GTGGTTCGACAACACTATCATCGAAGCCGACACCACTGAAGATCAATCCGGAGGACAATACGACAAGACCTCTCTGGGCTGGAAAGCTCTCTCCCGAATCGCAGCCCTCTGCAACAGAGCCGAATTCAAGACTGGTCAAGAAAACGTGCCCATCCTGAAGAAAGAGGTTAACGGTGACGCTTCAGAGGCTGCTCTTCTCAAATGTGTGGAATTAGCTGTAGGAGACGTCAAGAAATGGAGAGCTAAGAACAAGAAAGTCTGCGAATTGCCTTTCAATTCTACCAACAAATATCAAGTATCTATTCACGAGACTGAAGACCCCAACGACCCCAGGTACTTGTTGGTCATGAAGGGAGCCCCTGAGAGAATTCTCGAGCGATGCTCCACCATCTTCATTCACGGAGAAGAGAAACCCTTGGACGACGAAATGAGAGAAGCCTTCAACAACGCTTATTTGGAATTGGGAGGTTTGGGTGAACGTGTGCTCGGGTTCTGTGACTACATGCTGCCATCAGACAAATTCCCCGTCGGGTATCCCTTCGACGCCGATTCCTGCAACTTCCCAGTTCACGGTCTCAGATTCGTTGGACTTATGTCTATGATTGATCCCCCCAGAGCCGCCGTACCCGATGCCGTAGCGAAATGCCGATCAGCCGGTATCAAGGTAATCATGGTCACTGG
Sey5_10 GTGGTTCGACAACACTATCATCGAAGCCGACACCACTGAAGATCAATCCGGAGGACAATACGACAAGACCTCTCTGGGCTGGAAAGCTCTCTCCCGAATCGCAGCCCTCTGCAACAGAGCCGAATTCAAGACTGGTCAAGAAAACGTGCCCATCCTGAAGAAAGAGGTTAACGGTGACGCTTCAGAGGCTGCTCTTCTCAAATGTGTGGAATTAGCTGTAGGAGACGTCAAGAAATGGAGAGCTAAGAACAAGAAAGTCTGCGAATTGCCTTTCAATTCTACCAACAAATATCAAGTATCTATTCACGAGACTGAAGACCCCAACGACCCCAGGTACTTGTTGGTCATGAAGGGAGCCCCTGAGAGAATTCTCGAGCGATGCTCCACCATCTTCATTCACGGAGAAGAGAAACCCTTGGACGACGAAATGAGAGAAGCCTTCAACAACGCTTATTTGGAATTGGGAGGTTTGGGTGAACGTGTGCTCGGGTTCTGTGACTACATGCTGCCATCAGACAAATTCCCCGTCGGGTATCCCTTCGACGCCGATTCCTGCAACTTCCCAGTTCACGGTCTCAGATTCGTTGGACTTATGTCTATGATTGATCCCCCCAGAGCCGCCGTACCCGATGCCGTAGCGAAATGCCGATCAGCCGGTATCAAGGTAATCATGGTCACTGG
