# Supplementary material for: Cryptic biodiversity and phylogeographic patterns of Seychellois Ligia isopods
Source: PeerJ. 2017 Oct 6;5:e3894. doi: 10.7717/peerj.3894 (PMC5633021; doi:10.7717/peerj.3894)
Supplement: Supplemental Information 3 [file peerj-05-3894-s003.phy]

50 666
Sey4_01 CACACTATATTTTGTCTTTGGTGCTTGGGCAGGGGCGGTAGGAACCGCTCTAAGCATGTTAATTCGAACTGAGTTGGGGCAGCCAGGTAGATTTATTGGGGATGATCAGATTTATAATGTTATTGTTACTGCTCATGCTTTTGTAATAATTTTTTTTATAGTAATACCTGTAATAATTGGGGGATTTGGAAATTGGCTAGTGCCGTTAATACTTGGGGCCCCAGACATGGCATTTCCCCGCATAAATAACATAAGATTTTGGTTACTTCCCCCTTCATTAACTTTACTCCTCAGGAGGGGATTGGTTGAGAGAGGAGTAGGAACTGGGTGAACAGTTTATCCCCCTCTAGCTAGGGGAATTGCTCACAGTGGAGCTTCAGTAGACTTAGGAATCTTTTCTCTTCACTTGGCAGGAGCTTCTTCAATTTTAGGCGCAGTTAACTTCATTACAACTTGTGTTAATATGCGGTCTACCGGAATAACTATAGACCGAATACCTTTATTTGTATGATCTGTGTTTATTACAGCTATTTTACTCTTACTCTCTCTGCCTGTCCTTGCTGGGGCTATTACTATACTGCTTACTGACCGTAATTTAAATACCTCTTTTTTTGATCCAAGAGGAGGAGGAGATCCGGTCTTATATCAGCATTTGTTTTGATTTTT
Sey4_02 CACACTATATTTTGTCTTTGGTGCTTGGGCAGGGGCGGTAGGAACCGCTCTAAGCATGTTAATTCGAACTGAGTTGGGGCAGCCAGGTAGATTTATTGGGGATGATCAGATTTATAATGTTATTGTTACTGCTCATGCTTTTGTAATAATTTTTTTTATAGTAATACCTGTAATAATTGGGGGATTTGGAAATTGGCTAGTGCCGTTAATACTTGGGGCCCCAGACATGGCATTTCCCCGCATAAATAACATAAGATTTTGGTTACTTCCCCCTTCATTAACTTTACTCCTCAGGAGGGGATTGGTTGAGAGAGGAGTAGGAACTGGGTGAACAGTTTATCCCCCTCTAGCTAGGGGAATTGCTCACAGTGGAGCTTCAGTAGACTTAGGAATCTTTTCTCTTCACTTGGCAGGAGCTTCTTCAATTTTAGGCGCAGTTAACTTCATTACAACTTGTGTTAATATGCGGTCTACCGGAATAACTATAGACCGAATACCTTTATTTGTATGATCTGTGTTTATTACAGCTATTTTACTCTTACTCTCTCTGCCTGTCCTTGCTGGGGCTATTACTATACTGCTTACTGACCGTAATTTAAATACCTCTTTTTTTGATCCAAGAGGAGGAGGAGATCCGGTCTTATATCAGCATTTGTTTTGATTTTT
Sey4_04 CACACTATATTTTGTCTTTGGTGCTTGGGCAGGGGCGGTAGGAACCGCTCTAAGCATGTTAATTCGAACTGAGTTGGGGCAGCCAGGTAGATTTATTGGGGATGATCAGATTTATAATGTTATTGTTACTGCTCATGCTTTTGTAATAATTTTTTTTATAGTAATACCTGTAATAATTGGGGGATTTGGAAATTGGCTAGTGCCGTTAATACTTGGGGCCCCAGACATGGCATTTCCCCGCATAAATAACATAAGATTTTGGTTACTTCCCCCTTCATTAACTTTACTCCTCAGGAGGGGATTGGTTGAGAGAGGAGTAGGAACTGGGTGAACAGTTTATCCCCCTCTAGCTAGGGGAATTGCTCACAGTGGAGCTTCAGTAGACTTAGGAATCTTTTCTCTTCACTTGGCAGGAGCTTCTTCAATTTTAGGCGCAGTTAACTTCATTACAACTTGTGTTAATATGCGGTCTACCGGAATAACTATAGACCGAATACCTTTATTTGTATGATCTGTGTTTATTACAGCTATTTTACTCTTACTCTCTCTGCCTGTCCTTGCTGGGGCTATTACTATACTGCTTACTGACCGTAATTTAAATACCTCTTTTTTTGATCCAAGAGGAGGAGGAGATCCGGTCTTATATCAGCATTTGTTTTGATTTTT
Sey4_07 CACACTATATTTTGTCTTTGGTGCTTGGGCAGGGGCGGTAGGAACCGCTCTAAGCATGTTAATTCGAACTGAGTTGGGGCAGCCAGGTAGATTTATTGGGGATGATCAGATTTATAATGTTATTGTTACTGCTCATGCTTTTGTAATAATTTTTTTTATAGTAATACCTGTAATAATTGGGGGATTTGGAAATTGGCTAGTGCCGTTAATACTTGGGGCCCCAGACATGGCATTTCCCCGCATAAATAACATAAGATTTTGGTTACTTCCCCCTTCATTAACTTTACTCCTCAGGAGGGGATTGGTTGAGAGAGGAGTAGGAACTGGGTGAACAGTTTATCCCCCTCTAGCTAGGGGAATTGCTCACAGTGGAGCTTCAGTAGACTTAGGAATCTTTTCTCTTCACTTGGCAGGAGCTTCTTCAATTTTAGGCGCAGTTAACTTCATTACAACTTGTGTTAATATGCGGTCTACCGGAATAACTATAGACCGAATACCTTTATTTGTATGATCTGTGTTTATTACAGCTATTTTACTCTTACTCTCTCTGCCTGTCCTTGCTGGGGCTATTACTATACTGCTTACTGACCGTAATTTAAATACCTCTTTTTTTGATCCAAGAGGAGGAGGAGATCCGGTCTTATATCAGCATTTGTTTTGATTTTT
Sey4_06 CACACTATATTTTGTCTTTGGTGCTTGGGCAGGGGCGGTAGGAAGCGCTCTAAGCATGTTAATTCGAACTGAGTTGGGGCAGCCAGGTAGATTTATTGGGGATGATCAGATTTATAATGTTATTGTTACTGCTCATGCTTTTGTAATAATTTTTTTTATAGTAATACCTGTAATAATTGGGGGATTTGGAAATTGGCTAGTGCCGTTAATACTTGGGGCCCCAGACATGGCATTTCCCCGCATAAATAACATAAGATTTTGGTTACTTCCCCCTTCATTAACTTTACTCCTCAGGAGGGGATTGGTTGAGAGAGGAGTAGGAACTGGGTGAACAGTTTATCCCCCTCTAGCTAGGGGAATTGCTCACAGTGGAGCTTCAGTAGACTTAGGAATCTTTTCTCTTCACTTGGCAGGAGCTTCTTCAATTTTAGGCGCAGTTAACTTCATTACAACTTGTGTTAATATGCGGTCTACCGGAATAACTATAGACCGAATACCTTTATTTGTATGATCTGTGTTTATTACAGCTATTTTACTCTTACTCTCTCTGCCTGTCCTTGCTGGGGCTATTACTATACTGCTTACTGACCGTAATTTAAATACCTCTTTTTTTGATCCAAGAGGAGGAGGAGATCCGGTCTTATATCAGCATTTGTTTTGATTTTT
Sey4_10 CACACTATATTTTGTCTTTGGTGCTTGGGCAGGGGCGGTAGGAACCGCTCTAAGCATGTTAATTCGAACTGAGTTGGGGCAGCCAGGTAGATTTATTGGGGATGATCAGATTTATAATGTTATTGTTACTGCTCATGCTTTTGTAATAATTTTTTTTATAGTAATACCTGTAATAATTGGGGGATTTGGAAATTGGCTAGTGCCGTTAATACTTGGGGCCCCAGACATGGCATTTCCCCGCATAAATAACATAAGATTTTGGTTACTTCCCCCTTCATTAACTTTACTCCTCAGGAGGGGATTGGTTGAGAGAGGAGTAGGAACTGGGTGAACAGTTTATCCCCCTCTAGCTAGGGGAATTGCTCACAGTGGAGCTTCAGTAGACTTAGGAATCTTTTCTCTTCACTTGGCAGGAGCTTCTTCAATTTTAGGCGCAGTTAACTTCATTACAACTTGTGTTAATATGCGGTCTACCGGAATAACTATAGACCGAATACCTTTATTTGTATGATCTGTGTTTATTACAGCTATTTTACTCTTACTCTCTCTGCCTGTCCTTGCTGGGGCTATTACTATACTGCTTACTGACCGTAATTTAAATACCTCTTTTTTTGATCCAAGAGGAGGAGGAGATCCGGTCTTATATCAGCATTTGTTTTGATTTTT
Sey4_09 CACACTATATTTTGTCTTTGGTGCTTGGGCAGGGGCGGTAGGAAGCGCTCTAAGCATGTTAATTCGAACTGAGTTGGGGCAGCCAGGTAGATTTATTGGGGATGATCAGATTTATAATGTTATTGTTACTGCTCATGCTTTTGTAATAATTTTTTTTATAGTAATACCTGTAATAATTGGGGGATTTGGAAATTGGCTAGTGCCGTTAATACTTGGGGCCCCAGACATGGCATTTCCCCGCATAAATAACATAAGATTTTGGTTACTTCCCCCTTCATTAACTTTACTCCTCAGGAGGGGATTGGTTGAGAGAGGAGTAGGAACTGGGTGAACAGTTTATCCCCCTCTAGCTAGGGGAATTGCTCACAGTGGAGCTTCAGTAGACTTAGGAATCTTTTCTCTTCACTTGGCAGGAGCTTCTTCAATTTTAGGCGCAGTTAACTTCATTACAACTTGTGTTAATATGCGGTCTACCGGAATAACTATAGACCGAATACCTTTATTTGTATGATCTGTGTTTATTACAGCTATTTTACTCTTACTCTCTCTGCCTGTCCTTGCTGGGGCTATTACTATACTGCTTACTGACCGTAATTTAAATACCTCTTTTTTTGATCCAAGAGGAGGAGGAGATCCGGTCTTATATCAGCATTTGTTTTGATTTTT
Sey4_08 CACACTATATTTTGTCTTTGGTGCTTGGGCAGGGGCGGTAGGAACCGCTCTAAGCATGTTAATTCGAACTGAGTTGGGGCAGCCAGGTAGATTTATTGGGGATGATCAGATTTATAATGTTATTGTTACTGCTCATGCTTTTGTAATAATTTTTTTTATAGTAATACCTGTAATAATTGGGGGATTTGGAAATTGGCTAGTGCCGTTAATACTTGGGGCCCCAGACATGGCATTTCCCCGCATAAATAACATAAGATTTTGGTTACTTCCCCCTTCATTAACTTTACTCCTCAGGAGGGGATTGGTTGAGAGAGGAGTAGGAACTGGGTGAACAGTTTATCCCCCTCTAGCTAGGGGAATTGCTCACAGTGGAGCTTCAGTAGACTTAGGAATCTTTTCTCTTCACTTGGCAGGAGCTTCTTCAATTTTAGGCGCAGTTAACTTCATTACAACTTGTGTTAATATGCGGTCTACCGGAATAACTATAGACCGAATACCTTTATTTGTATGATCTGTGTTTATTACAGCTATTTTACTCTTACTCTCTCTGCCTGTCCTTGCTGGGGCTATTACTATACTGCTTACTGACCGTAATTTAAATACCTCTTTTTTTGATCCAAGAGGAGGAGGAGATCCGGTCTTATATCAGCATTTGTTTTGATTTTT
Sey4_03 CACACTATATTTTGTCTTTGGTGCTTGGGCAGGGGCGGTAGGAAGCGCTCTAAGCATGTTAATTCGAACTGAGTTGGGGCAGCCAGGTAGATTTATTGGGGATGATCAGATTTATAATGTTATTGTTACTGCTCATGCTTTTGTAATAATTTTTTTTATAGTAATACCTGTAATAATTGGGGGATTTGGAAATTGGCTAGTGCCGTTAATACTTGGGGCCCCAGACATGGCATTTCCCCGCATAAATAACATAAGATTTTGGTTACTTCCCCCTTCATTAACTTTACTCCTCAGGAGGGGATTGGTTGAGAGAGGAGTAGGAACTGGGTGAACAGTTTATCCCCCTCTAGCTAGGGGAATTGCTCACAGTGGAGCTTCAGTAGACTTAGGAATCTTTTCTCTTCACTTGGCAGGAGCTTCTTCAATTTTAGGCGCAGTTAACTTCATTACAACTTGTGTTAATATGCGGTCTACCGGAATAACTATAGACCGAATACCTTTATTTGTATGATCTGTGTTTATTACAGCTATTTTACTCTTACTCTCTCTGCCTGTCCTTGCTGGGGCTATTACTATACTGCTTACTGACCGTAATTTAAATACCTCTTTTTTTGATCCAAGAGGAGGAGGAGATCCGGTCTTATATCAGCATTTGTTTTGATTTTT
Sey4_05 CACACTATATTTTGTCTTTGGTGCTTGGGCAGGGGCGGTAGGAACCGCTCTAAGCATGTTAATTCGAACTGAGTTGGGGCAGCCAGGTAGATTTATTGGGGATGATCAGATTTATAATGTTATTGTTACTGCTCATGCTTTTGTAATAATTTTTTTTATAGTAATACCTGTAATAATTGGGGGATTTGGAAATTGGCTAGTGCCGTTAATACTTGGGGCCCCAGACATGGCATTTCCCCGCATAAATAACATAAGATTTTGGTTACTTCCCCCTTCATTAACTTTACTCCTCAGGAGGGGATTGGTTGAGAGAGGAGTAGGAACTGGGTGAACAGTTTATCCCCCTCTAGCTAGGGGAATTGCTCACAGTGGAGCTTCAGTAGACTTAGGAATCTTTTCTCTTCACTTGGCAGGAGCTTCTTCAATTTTAGGCGCAGTTAACTTCATTACAACTTGTGTTAATATGCGGTCTACCGGAATAACTATAGACCGAATACCTTTATTTGTATGATCTGTGTTTATTACAGCTATTTTACTCTTACTCTCTCTGCCTGTCCTTGCTGGGGCTATTACTATACTGCTTACTGACCGTAATTTAAATACCTCTTTTTTTGATCCAAGAGGAGGAGGAGATCCGGTCTTATATCAGCATTTGTTTTGATTTTT

Sey5_04 GACTTTATATTTTGTATTTGGAGCGTGGGCAGGAGCAGTAGGAACAGCTTTAAGGATACTCATTCGAACTGAACTAGGGCAACCAGGAAGATTTATTGGGGATGATCAGATTTATAATGTGATCGTTACCGCCCATGCATTTGTGATGATTTTTTTTATAGTTATACCTGTCATAATTGGGGGTTTTGGGAATTGGCTAGTTCCTCTAATACTAGGGGCCCCTGATATAGCATTCCCTCGAATAAATAATATAAGATTTTGACTTTTACCTCCCTCTCTGACACTCCTTCTAAGGAGGGGACTAGTAGAGAGAGGGGTAGGCACAGGATGAACAGTTTATCCTCCTCTAGCTGGAGGGATTGCCCACAGGGGAGCTTCTGTAGATTTGGGAATTTTCTCTCTTCATCTAGCGGGAGCTTCATCAATTTTAGGGGCTGTAAATTTTATCACTACATGTATTAATATACGCTCAGCAGGAATAACTATAGACCGAATACCATTGTTTGTGTGGTCAGTTTTTATTACCGCTATCCTGCTTCTCTTATCTCTCCCAGTTTTAGCTGGAGCTATCACCATGCTGCTTACTGATCGTAATTTAAATACCTCATTCTTTGATCCCAGAGGAGGAGGAGACCCTGTTTTATACCAGCACTTATTTTGATTTTT
Sey5_09 GACTTTATATTTTGTATTTGGAGCGTGGGCAGGAGCAGTAGGAACAGCTTTAAGGATACTCATTCGAACTGAACTAGGGCAACCAGGAAGATTTATTGGGGACGATCAGATTTATAATGTGATCGTTACCGCCCATGCATTTGTGATGATTTTTTTTATAGTTATACCTGTCATAATTGGGGGCTTTGGGAATTGGCTAGTTCCTCTAATACTAGGGGCCCCTGATATAGCATTCCCTCGAATAAATAATATAAGATTTTGACTTTTACCTCCCTCTCTGACACTCCTTCTAAGGAGGGGACTAGTAGAGAGAGGGGTAGGCACAGGATGAACAGTTTATCCTCCTCTAGCTGGAGGGATTGCCCACAGGGGAGCTTCTGTAGATTTGGGAATTTTCTCTCTTCATCTAGCGGGAGCTTCATCAATTTTAGGGGCTGTAAATTTTATCACTACATGTATTAATATACGCTCAGCAGGAATAACTATAGACCGAATACCATTGTTTGTGTGGTCAGTTTTTATTACCGCTATCCTGCTTCTCTTATCTCTCCCAGTTTTAGCTGGAGCTATCACCATGCTGCTTACTGATCGTAATTTAAATACCTCATTCTTTGATCCCAGAGGAGGAGGAGACCCTGTTTTATACCAGCACTTATTTTGATTTTT
Sey5_01 GACTTTATATTTTGTATTTGGAGCGTGGGCAGGAGCAGTAGGAACAGCTTTAAGGATACTCATTCGAACTGAACTAGGGCAACCAGGAAGATTTATTGGGGATGATCAGATTTATAATGTGATCGTTACCGCCCATGCATTTGTGATGATTTTTTTTATAGTTATACCTGTCATAATTGGGGGCTTTGGGAATTGGCTAGTTCCTCTAATACTAGGGGCCCCTGATATAGCATTCCCTCGAATAAATAATATAAGATTTTGACTTTTACCTCCCTCTCTGACACTCCTTCTAAGGAGGGGACTAGTAGAGAGAGGGGTAGGCACAGGATGAACAGTTTATCCTCCTCTAGCTGGAGGGATTGCCCACAGGGGAGCTTCTGTAGATTTGGGAATTTTCTCTCTTCATCTAGCGGGAGCTTCATCAATTTTAGGGGCTGTAAATTTTATCACTACATGTATTAATATACGCTCAGCAGGAATAACTATAGACCGAATACCATTGTTTGTGTGGTCAGTTTTTATTACCGCTATCCTGCTTCTCTTATCTCTCCCAGTTTTAGCTGGAGCTATCACCATACTGCTTACTGATCGTAATTTAAATACCTCATTCTTTGATCCCAGAGGAGGAGGAGACCCTGTTTTATACCAGCACTTATTTTGATTTTT
Sey5_10 GACTTTATATTTTGTATTTGGAGCGTGGGCAGGAGCAGTAGGAACAGCTTTAAGGATACTCATTCGAACTGAACTAGGGCAACCAGGAAGATTTATTGGGGATGATCAGATTTATAATGTGATCGTTACCGCCCATGCATTTGTGATGATTTTTTTTATAGTTATACCTGTCATAATTGGGGGCTTTGGGAATTGGCTAGTTCCTCTAATACTAGGGGCCCCTGATATAGCTTTCCCTCGAATAAATAATATAAGATTTTGACTTTTACCTCCCTCTCTGACACTCCTTCTAAGGAGGGGACTAGTAGAGAGAGGGGTAGGCACAGGATGAACAGTTTATCCTCCTCTAGCTGGAGGGATTGCCCACAGGGGAGCTTCTGTAGATTTGGGAATTTTCTCTCTTCATCTAGCGGGAGCTTCATCAATTTTAGGGGCTGTAAATTTTATCACTACATGTATTAATATACGCTCAGCAGGAATAACTATAGACCGAATACCATTGTTTGTGTGGTCAGTTTTTATTACCGCTATCCTGCTTCTCTTATCTCTCCCAGTTTTAGCTGGAGCTATCACCATGCTGCTTACTGATCGTAATTTAAATACCTCATTCTTTGATCCCAGAGGAGGAGGAGACCCTGTTTTATACCAGCACTTATTTTGATTTTT
Sey5_05 GACTTTATATTTTGTATTTGGAGCGTGGGCAGGAGCAGTAGGAACAGCTTTAAGGATACTCATTCGAACTGAACTAGGGCAACCAGGAAGATTTATTGGGGATGATCAGATTTATAATGTGATCGTTACCGCCCATGCATTTGTGATGATTTTTTTTATAGTTATACCTGTCATAATTGGGGGCTTTGGGAATTGGCTAGTTCCTCTAATACTAGGGGCCCCTGATATAGCATTCCCTCGAATAAATAATATAAGATTTTGACTTTTACCTCCCTCTCTGACACTCCTTCTAAGGAGGGGACTAGTAGAGAGAGGGGTAGGCACAGGATGAACAGTTTATCCTCCTCTAGCTGGAGGGATTGCCCACAGGGGAGCTTCTGTAGATTTGGGAATTTTCTCTCTTCATCTAGCGGGAGCTTCATCAATTTTAGGGGCTGTAAATTTTATCACTACATGTATTAATATACGCTCAGCAGGAATAACTATAGACCGAATACCATTGTTTGTGTGGTCAGTTTTTATTACCGCTATCCTGCTTCTCTTATCTCTCCCAGTTTTAGCTGGAGCTATCACCATGCTGCTTACTGATCGTAATTTAAATACCTCATTCTTTGATCCCAGAGGAGGAGGAGACCCTGTTTTATACCAGCACTTATTTTGATTTTT
Sey5_03 GACTTTATATTTTGTATTTGGAGCGTGGGCAGGAGCAGTAGGAACAGCTTTAAGGATACTCATTCGAACTGAACTAGGGCAACCAGGAAGATTTATTGGGGATGATCAGATTTATAATGTGATCGTTACCGCCCATGCATTTGTGATGATTTTTTTTATAGTTATACCTGTCATAATTGGGGGCTTTGGGAATTGGCTAGTTCCTCTAATACTAGGGGCCCCTGATATAGCATTCCCTCGAATAAATAATATAAGATTTTGACTTTTACCTCCCTCTCTGACACTCCTTCTAAGGAGGGGACTAGTAGAGAGAGGGGTAGGCACAGGATGAACAGTTTATCCTCCTCTAGCTGGAGGGATTGCCCACAGGGGAGCTTCTGTAGATTTGGGAATTTTCTCTCTTCATCTAGCGGGAGCTTCATCAATTTTAGGGGCTGTAAATTTTATCACTACATGTATTAATATACGCTCAGCAGGAATAACTATAGACCGAATACCATTGTTTGTGTGGTCAGTTTTTATTACCGCTATCCTGCTTCTCTTATCTCTCCCAGTTTTAGCTGGAGCTATCACCATGCTGCTTACTGATCGTAATTTAAATACCTCATTCTTTGATCCCAGAGGAGGAGGAGACCCTGTTTTATACCAGCACTTATTTTGATTTTT
Sey5_07 GACTTTATATTTTGTATTTGGAGCGTGGGCAGGAGCAGTAGGAACAGCTTTAAGGATACTCATTCGAACTGAACTAGGGCAACCAGGAAGATTTATTGGGGATGATCAGATTTATAATGTGATCGTTACCGCCCATGCATTTGTGATGATTTTTTTTATAGTTATACCTGTCATAATTGGGGGCTTTGGGAATTGGCTAGTTCCTCTAATACTAGGGGCCCCTGATATAGCATTCCCTCGAATAAATAATATAAGATTTTGACTTTTACCTCCCTCTCTGACACTCCTTCTAAGGAGGGGACTAGTAGAGAGAGGGGTAGGCACAGGATGAACAGTTTATCCTCCTCTAGCTGGAGGGATTGCCCACAGGGGAGCTTCTGTAGATTTGGGAATTTTCTCTCTTCATCTAGCGGGAGCTTCATCAATTTTAGGGGCTGTAAATTTTATCACTACATGTATTAATATACGCTCAGCAGGAATAACTATAGACCGAATACCATTGTTTGTGTGGTCAGTTTTTATTACCGCTATCCTGCTTCTCTTATCTCTCCCAGTTTTAGCTGGAGCTATCACCATGCTGCTTACTGATCGTAATTTAAATACCTCATTCTTTGATCCCAGAGGAGGAGGAGACCCTGTTTTATACCAGCACTTATTTTGATTTTT
Sey5_02 GACTTTATATTTTGTATTTGGAGCGTGGGCAGGAGCAGTAGGAACAGCTTTAAGGATACTCATTCGAACTGAACTAGGGCAACCAGGAAGATTTATTGGGGATGATCAGATTTATAATGTGATCGTTACCGCCCATGCATTTGTGATGATTTTTTTTATAGTTATACCTGTCATAATTGGGGGCTTTGGGAATTGGCTAGTTCCTCTAATACTAGGGGCCCCTGATATAGCATTCCCTCGAATAAATAATATAAGATTTTGACTTTTACCTCCCTCTCTGACACTCCTTCTAAGGAGGGGACTAGTAGAGAGAGGGGTAGGCACAGGATGAACAGTTTATCCTCCTCTAGCTGGAGGGATTGCCCACAGGGGAGCTTCTGTAGATTTGGGAATTTTCTCTCTTCATCTAGCGGGAGCTTCATCAATTTTAGGGGCTGTAAATTTTATCACTACATGTATTAATATACGCTCAGCAGGAATAACTATAGACCGAATACCATTGTTTGTGTGGTCAGTTTTTATTACCGCTATCCTGCTTCTCTTATCTCTCCCAGTTTTAGCTGGAGCTATCACCATGCTGCTTACTGATCGTAATTTAAATACCTCATTCTTTGATCCCAGAGGAGGAGGAGACCCTGTTTTATACCAGCACTTATTTTGATTTTT
Sey5_06 GACTTTATATTTTGTATTTGGAGCGTGGGCAGGAGCAGTAGGAACAGCTTTAAGGATACTCATTCGAACTGAACTAGGGCAACCAGGAAGATTTATTGGGGATGATCAGATTTATAATGTGATCGTTACCGCCCATGCATTTGTGATGATTTTTTTTATAGTTATACCTGTCATAATCGGAGGCTTTGGGAATTGGCTAGTTCCTCTAATACTAGGGGCCCCTGATATAGCATTCCCTCGAATAAATAATATAAGATTTTGACTTTTACCCCCCTCTCTGACACTCCTTCTAAGGAGGGGACTAGTAGAGAGAGGGGTAGGCACAGGATGAACAGTTTATCCTCCTCTAGCTGGAGGGATTGCCCACAGGGGAGCTTCTGTAGATTTGGGAATTTTCTCTCTTCATCTAGCGGGAGCTTCATCAATTTTAGGGGCTGTAAATTTTATCACTACATGTATTAATATACGCTCAGCAGGAATAACTATAGACCGAATACCATTGTTTGTGTGGTCAGTTTTTATTACCGCTATCCTGCTTCTCTTATCTCTCCCAGTTTTAGCTGGAGCTATCACTATGCTGCTTACTGATCGTAATTTAAATACCTCATTCTTTGATCCCAGAGGAGGAGGAGACCCTGTTTTATACCAGCACTTATTTTGATTTTT
Sey5_08 GACTTTATATTTTGTATTTGGAGCGTGGGCAGGAGCAGTAGGAACAGCTTTAAGGATACTCATTCGAACTGAACTAGGGCAACCAGGAAGATTTATTGGGGATGATCAGATTTATAATGTGATCGTTACCGCCCATGCATTTGTGATGATTTTTTTTATAGTTATACCTGTCATAATTGGAGGCTTTGGGAATTGGCTAGTTCCTCTAATACTAGGGGCCCCTGATATAGCATTCCCTCGAATAAATAATATAAGATTTTGACTTTTACCCCCCTCTCTGACACTCCTTCTAAGGAGGGGACTAGTAGAGAGAGGGGTAGGCACAGGATGAACAGTTTATCCTCCTCTAGCTGGAGGGATTGCCCACAGGGGAGCTTCTGTAGATTTGGGAATTTTCTCTCTTCATCTAGCGGGAGCTTCATCAATTTTAGGGGCTGTAAATTTTATCACTACATGTATTAATATACGCTCAGCAGGAATAACTATAGACCGAATACCATTGTTTGTGTGGTCAGTTTTTATTACCGCTATCCTGCTTCTCTTATCTCTCCCAGTTTTAGCTGGAGCTATCACTATGCTGCTTACTGATCGTAATTTAAATACCTCATTCTTTGATCCCAGAGGAGGAGGAGACCCTGTTTTATACCAGCACTTATTTTGATTTTT

Sey1_04 AACTTTATATTTTGTATTTGGAGCGTGGGCAGGAGCAGTAGGAACAGCCTTAAGGATACTCATTCGAACTGAATTAGGGCAACCAGGAAGATTTATTGGGGATGATCAGATTTATAATGTGATTGTTACCGCCCATGCATTTGTGATGATTTTTTTTATAGTCATACCTGTTATAATTGGAGGCTTCGGGAACTGGCTGGTCCCCCTAATACTAGGAGCTCCTGATATAGCATTTCCTCGTATAAATAATATAAGATTTTGACTTTTACCCCCCTCTCTAACACTCCTTCTAAGGAGGGGGCTAGTAGAGAGAGGGGTAGGCACAGGATGAACAGTTTATCCTCCTTTAGCTGGAGGAATTGCGCATAGGGGAGCTTCTGTAGATTTGGGAATCTTCTCTCTTCACCTAGCGGGAGCTTCATCAATTTTAGGGGCTGTAAATTTTATCACTACATGTATTAATATACGCTCAGCAGGAATAACTATAGACCGAATACCATTGTTTGTATGGTCAGTTTTTATTACTGCTATCCTACTACTCTTATCTCTCCCAGTTTTAGCAGGAGCTATCACCATGCTGCTAACTGATCGTAATTTAAATACCTCATTCTTTGATCCTAGAGGAGGAGGAGACCCTGTTTTATACCAGCACTTATTTTGATTTTT
Sey1_03 AACTTTATATTTTGTATTTGGAGCGTGGGCAGGAGCAGTAGGAACAGCCTTAAGGATACTCATTCGAACTGAATTAGGGCAACCAGGAAGATTTATTGGGGATGATCAGATTTATAATGTGATTGTTACCGCCCATGCATTTGTGATGATTTTTTTTATAGTCATACCTGTTATAATTGGAGGCTTCGGGAACTGGCTGGTCCCCCTAATACTAGGAGCTCCTGATATAGCATTTCCTCGTATAAATAATATAAGATTTTGACTTTTACCCCCCTCTCTAACACTCCTTCTAAGGAGGGGGCTAGTAGAGAGAGGGGTAGGCACAGGATGAACAGTTTATCCTCCTTTAGCTGGAGGAATTGCGCATAGGGGAGCTTCTGTAGATTTGGGAATCTTCTCTCTTCACCTAGCGGGAGCTTCATCAATTTTAGGGGCTGTAAATTTTATCACTACATGTATTAATATACGCTCAGCAGGAATAACTATAGACCGAATACCATTGTTTGTATGGTCAGTTTTTATTACTGCTATCCTACTACTCTTATCTCTCCCAGTTTTAGCAGGAGCTATCACCATGCTGCTAACTGATCGTAATTTAAATACCTCATTCTTTGATCCTAGAGGAGGAGGAGACCCTGTTTTATACCAGCACTTATTTTGATTTTT
Sey1_06 AACTTTATATTTTGTATTTGGAGCGTGGGCAGGAGCAGTAGGAACAGCCTTAAGGATACTCATTCGAACTGAATTAGGGCAACCAGGAAGATTTATTGGGGATGATCAGATTTATAATGTGATTGTTACCGCCCATGCATTTGTGATGATTTTTTTTATAGTCATACCTGTTATAATTGGAGGCTTCGGGAACTGGCTGGTCCCCCTAATACTAGGAGCTCCTGATATAGCATTTCCTCGTATAAATAATATAAGATTTTGACTTTTACCCCCCTCTCTAACACTCCTTCTAAGGAGGGGGCTAGTAGAGAGAGGGGTAGGCACAGGATGAACAGTTTATCCTCCTTTAGCTGGAGGAATTGCGCATAGGGGAGCTTCTGTAGATTTGGGAATCTTCTCTCTTCACCTAGCGGGAGCTTCATCAATTTTAGGGGCTGTAAATTTTATCACTACATGTATTAATATACGCTCAGCAGGAATAACTATAGACCGAATACCATTGTTTGTATGGTCAGTTTTTATTACTGCTATCCTACTACTCTTATCTCTCCCAGTTTTAGCAGGAGCTATCACCATGCTGCTAACTGATCGTAATTTAAATACCTCATTCTTTGATCCTAGAGGAGGAGGAGACCCTGTTTTATACCAGCACTTATTTTGATTTTT
Sey1_07 AACTTTATATTTTGTATTTGGAGCGTGGGCAGGAGCAGTAGGAACAGCTTTAAGGATACTCATTCGAACTGAATTAGGGCAACCAGGAAGGTTTATTGGGGATGATCAGATTTATAATGTGATTGTTACTGCCCATGCATTTGTGATGATTTTTTTTATAGTTATACCTGTTATAATTGGAGGCTTCGGGAATTGGCTGGTCCCCCTAATACTAGGAGCTCCTGATATAGCATTTCCTCGTATAAATAATATAAGATTTTGACTTTTACCCCCCTCTTTAACACTCCTTCTAAGGAGGGGGCTAGTAGAGAGAGGGGTAGGCACAGGATGAACAGTTTATCCTCCTTTAGCTGGAGGAATTGCGCATAGGGGAGCTTCTGTAGATTTGGGAATTTTCTCTCTTCACCTAGCGGGAGCTTCATCAATTTTAGGGGCTGTAAATTTTATCACTACATGTATTAATATACGCTCAGCAGGAATAACTATAGACCGAATACCATTGTTTGTATGGTCAGTTTTTATTACTGCCATCCTACTACTCTTATCTCTCCCAGTTTTAGCAGGAGCTATCACCATGCTGCTAACTGATCGTAATTTAAATACCTCATTCTTTGATCCTAGAGGAGGAGGAGACCCTGTTTTATACCAGCACTTATTTTGATTTTT
Sey1_09 AACTTTATATTTTGTATTTGGAGCGTGGGCAGGAGCAGTAGGAACAGCTTTAAGGATACTCATTCGAACTGAATTAGGGCAACCAGGAAGGTTTATTGGGGATGATCAGATTTATAATGTGATTGTTACTGCCCATGCATTTGTGATGATTTTTTTTATAGTTATACCTGTTATAATTGGAGGCTTCGGGAATTGGCTGGTCCCCCTAATACTAGGAGCTCCTGATATAGCATTTCCTCGTATAAATAATATAAGATTTTGACTTTTACCCCCCTCTTTAACACTCCTTCTAAGGAGGGGGCTAGTAGAGAGAGGGGTAGGCACAGGATGAACAGTTTATCCTCCTTTAGCTGGAGGAATTGCGCATAGGGGAGCTTCTGTAGATTTGGGAATTTTCTCTCTTCACCTAGCGGGAGCTTCATCAATTTTAGGGGCTGTAAATTTTATCACTACATGTATTAATATACGCTCAGCAGGAATAACTATAGACCGAATACCATTGTTTGTATGGTCAGTTTTTATTACTGCCATCCTACTACTCTTATCTCTCCCAGTTTTAGCAGGAGCTATCACCATGCTGCTAACTGATCGTAATTTAAATACCTCATTCTTTGATCCTAGAGGAGGAGGAGACCCTGTTTTATACCAGCACTTATTTTGATTTTT
Sey1_02 AACTTTATATTTTGTATTTGGAGCGTGGGCAGGAGCAGTAGGAACAGCTTTAAGGATACTCATTCGAACTGAATTAGGGCAACCAGGAAGGTTTATTGGGGATGATCAGATTTATAATGTGATTGTTACTGCCCATGCATTTGTGATGATTTTTTTTATAGTTATACCTGTTATAATTGGAGGCTTCGGGAATTGGCTGGTCCCCCTAATACTAGGAGCTCCTGATATAGCATTTCCTCGTATAAATAATATAAGATTTTGACTTTTACCCCCCTCTTTAACACTCCTTCTAAGGAGGGGGCTAGTAGAGAGAGGGGTAGGCACAGGATGAACAGTTTATCCTCCTTTAGCTGGAGGAATTGCGCATAGGGGAGCTTCTGTAGATTTGGGAATTTTCTCTCTTCACCTAGCGGGAGCTTCATCAATTTTAGGGGCTGTAAATTTTATCACTACATGTATTAATATACGCTCAGCAGGAATAACTATAGACCGAATACCATTGTTTGTATGGTCAGTTTTTATTACTGCCATCCTACTACTCTTATCTCTCCCAGTTTTAGCAGGAGCTATCACCATGCTGCTAACTGATCGTAATTTAAATACCTCATTCTTTGATCCTAGAGGAGGAGGAGACCCTGTTTTATACCAGCACTTATTTTGATTTTT
Sey1_08 AACTTTATATTTTGTATTTGGAGCGTGGGCAGGAGCAGTAGGAACAGCTTTAAGGATACTCATTCGAACTGAATTAGGGCAACCAGGAAGGTTTATTGGGGATGATCAGATTTATAATGTGATTGTTACCGCCCATGCATTTGTGATGATTTTTTTTATAGTTATACCTGTTATAATTGGAGGCTTCGGGAACTGGCTAGTCCCTCTAATACTAGGAGCTCCTGATATAGCATTTCCTCGTATAAATAATATAAGATTTTGACTTTTACCCCCCTCTTTAACACTCCTTCTAAGGAGGGGGCTAGTAGAGAGAGGGGTAGGCACAGGATGAACAGTTTATCCTCCTTTAGCTGGAGGAATTGCGCATAGGGGAGCTTCTGTAGATTTGGGAATTTTCTCTCTTCACCTAGCGGGAGCTTCATCAATTTTAGGGGCTGTAAATTTTATCACTACATGTATTAATATACGCTCAGCAGGAATAACTATAGACCGAATACCATTGTTTGTATGGTCAGTTTTTATTACTGCTATCCTACTACTCCTATCTCTCCCAGTTTTAGCAGGAGCTATCACCATGCTGCTAACTGATCGTAATTTAAATACCTCATTCTTTGATCCTAGAGGAGGAGGAGACCCTGTTTTATACCAGCACTTATTTTGATTTTT
Sey1_10 AACTTTATATTTTGTATTTGGAGCGTGGGCAGGAGCAGTAGGAACAGCTTTAAGGATACTCATTCGAACTGAATTAGGGCAACCAGGAAGGTTTATTGGGGATGATCAGATTTATAATGTGATTGTTACCGCCCATGCATTTGTGATGATTTTTTTTATAGTTATACCTGTTATAATTGGAGGCTTCGGGAACTGGCTAGTCCCTCTAATACTAGGAGCTCCTGATATAGCATTTCCTCGTATAAATAATATAAGATTTTGACTTTTACCCCCCTCTTTAACACTCCTTCTAAGGAGGGGGCTAGTAGAGAGAGGGGTAGGCACAGGATGAACAGTTTATCCTCCTTTAGCTGGAGGAATTGCGCATAGGGGAGCTTCTGTAGATTTGGGAATTTTCTCTCTTCACCTAGCGGGAGCTTCATCAATTTTAGGGGCTGTAAATTTTATCACTACATGTATTAATATACGCTCAGCAGGAATAACTATAGACCGAATACCATTGTTTGTATGGTCAGTTTTTATTACTGCTATCCTACTACTCCTATCTCTCCCAGTTTTAGCAGGAGCTATCACCATGCTGCTAACTGATCGTAATTTAAATACCTCATTCTTTGATCCTAGAGGAGGAGGAGACCCTGTTTTATACCAGCACTTATTTTGATTTTT
Sey1_05 AACTTTATATTTTGTATTTGGAGCGTGGGCAGGAGCAGTAGGAACAGCTTTAAGGATACTCATTCGAACTGAATTAGGGCAACCAGGAAGGTTTATTGGGGATGATCAGATTTATAATGTGATTGTTACCGCCCATGCATTTGTGATGATTTTTTTTATAGTTATACCTGTTATAATTGGAGGCTTCGGGAACTGGCTAGTCCCTCTAATACTAGGAGCTCCTGATATAGCATTTCCTCGTATAAATAATATAAGATTTTGACTTTTACCCCCCTCTTTAACACTCCTTCTAAGGAGGGGGCTAGTAGAGAGAGGGGTAGGCACAGGATGAACAGTTTATCCTCCTTTAGCTGGAGGAATTGCGCATAGGGGAGCTTCTGTAGATTTGGGAATTTTCTCTCTTCACCTAGCGGGAGCTTCATCAATTTTAGGGGCTGTAAATTTTATCACTACATGTATTAATATACGCTCAGCAGGAATAACTATAGACCGAATACCATTGTTTGTATGGTCAGTTTTTATTACTGCTATCCTACTACTCCTATCTCTCCCAGTTTTAGCAGGAGCTATCACCATGCTGCTAACTGATCGTAATTTAAATACCTCATTCTTTGATCCTAGAGGAGGAGGAGACCCTGTTTTATACCAGCACTTATTTTGATTTTT
Sey1_01 AACTTTATATTTTGTATTTGGAGCGTGGGCAGGAGCAGTAGGAACAGCTTTAAGGATACTCATTCGAACTGAATTAGGGCAACCAGGAAGGTTTATTGGGGATGATCAGATTTATAATGTGATTGTTACCGCCCATGCATTTGTGATGATTTTTTTTATAGTTATACCTGTTATAATTGGAGGCTTCGGGAACTGGCTAGTCCCTCTAATACTAGGAGCTCCTGATATAGCATTTCCTCGTATAAATAATATAAGATTTTGACTTTTACCCCCCTCTTTAACACTCCTTCTAAGGAGGGGGCTAGTAGAGAGAGGGGTAGGCACAGGATGAACAGTTTATCCTCCTTTAGCTGGAGGAATTGCGCATAGGGGAGCTTCTGTAGATTTGGGAATTTTCTCTCTTCACCTAGCGGGAGCTTCATCAATTTTAGGGGCTGTAAATTTTATCACTACATGTATTAATATACGCTCAGCAGGAATAACTATAGACCGAATACCATTGTTTGTATGGTCAGTTTTTATTACTGCTATCCTACTACTCCTATCTCTCCCAGTTTTAGCAGGAGCTATCACCATGCTGCTAACTGATCGTAATTTAAATACCTCATTCTTTGATCCTAGAGGAGGAGGAGACCCTGTTTTATACCAGCACTTATTTTGATTTTT

Sey2_07 AACTTTATATTTTGTATTTGGAGCGTGGGCAGGAGCAGTAGGAACAGCTTTAAGGATACTCATTCGAACTGAATTAGGGCAACCAGGAAGGTTTATTGGGGACGATCAGATTTATAATGTGATTGTTACCGCCCATGCATTTGTGATGATTTTTTTTATAGTTATACCTGTTATAATTGGAGGCTTCGGGAACTGGCTGGTCCCCCTAATACTAGGAGCTCCTGATATAGCATTTCCTCGTATAAATAATATAAGATTTTGACTTTTACCCCCCTCTCTAACACTCCTTCTAAGGAGGGGGCTAGTAGAGAGAGGGGTAGGCACAGGATGAACAGTTTATCCTCCCTTAGCTGGAGGAATTGCGCATAGGGGAGCTTCTGTAGATTTGGGAATTTTCTCTCTTCACCTAGCGGGAGCTTCATCAATTTTAGGGGCTGTAAATTTTATCACTACATGTATTAATATACGCTCAGCAGGAATAACTATAGACCGAATACCATTGTTTGTATGGTCAGTTTTTATTACTGCTATCCTACTACTCTTATCTCTCCCAGTTTTAGCAGGAGCTATCACCATGCTGCTAACTGATCGTAATTTAAATACCTCATTCTTTGATCCTAGAGGAGGAGGAGACCCTGTTTTATACCAGCACTTATTTTGATTTTT
Sey2_05 AACTTTATATTTTGTATTTGGAGCGTGGGCAGGAGCAGTAGGAACAGCTTTAAGGATACTCATTCGAACTGAATTAGGGCAACCAGGAAGGTTTATTGGGGACGATCAGATTTATAATGTGATTGTTACCGCCCATGCATTTGTGATGATTTTTTTTATAGTTATACCTGTTATAATTGGAGGCTTCGGGAACTGGCTGGTCCCCCTAATACTAGGAGCTCCTGATATAGCATTTCCTCGTATAAATAATATAAGATTTTGACTTTTACCCCCCTCTCTAACACTCCTTCTAAGGAGGGGGCTAGTAGAGAGAGGGGTAGGCACAGGATGAACAGTTTATCCTCCCTTAGCTGGAGGAATTGCGCATAGGGGAGCTTCTGTAGATTTGGGAATTTTCTCTCTTCACCTAGCGGGAGCTTCATCAATTTTAGGGGCTGTAAATTTTATCACTACATGTATTAATATACGCTCAGCAGGAATAACTATAGACCGAATACCATTGTTTGTATGGTCAGTTTTTATTACTGCTATCCTACTACTCTTATCTCTCCCAGTTTTAGCAGGAGCTATCACCATGCTGCTAACTGATCGTAATTTAAATACCTCATTCTTTGATCCTAGAGGAGGAGGAGACCCTGTTTTATACCAGCACTTATTTTGATTTTT
Sey2_02 AACTTTATATTTTGTATTTGGAGCGTGGGCAGGAGCAGTAGGAACAGCTTTAAGGATACTCATTCGAACTGAATTAGGGCAACCAGGAAGGTTTATTGGGGACGATCAGATTTATAATGTGATTGTTACCGCCCATGCATTTGTGATGATTTTTTTTATAGTTATACCTGTTATAATTGGAGGCTTCGGGAACTGGCTGGTCCCCCTAATACTAGGAGCTCCTGATATAGCATTTCCTCGTATAAATAATATAAGATTTTGACTTTTACCCCCCTCTCTAACACTCCTTCTAAGGAGGGGGCTAGTAGAGAGAGGGGTAGGCACAGGATGAACAGTTTATCCTCCCTTAGCTGGAGGAATTGCGCATAGGGGAGCTTCTGTAGATTTGGGAATTTTCTCTCTTCACCTAGCGGGAGCTTCATCAATTTTAGGGGCTGTAAATTTTATCACTACATGTATTAATATACGCTCAGCAGGAATAACTATAGACCGAATACCATTGTTTGTATGGTCAGTTTTTATTACTGCTATCCTACTACTCTTATCTCTCCCAGTTTTAGCAGGAGCTATCACCATGCTGCTAACTGATCGTAATTTAAATACCTCATTCTTTGATCCTAGAGGAGGAGGAGACCCTGTTTTATACCAGCACTTATTTTGATTTTT
Sey2_06 AACTTTATATTTTGTATTTGGAGCGTGGGCAGGAGCAGTAGGAACAGCTTTAAGGATACTCATTCGAACTGAATTAGGGCAACCAGGAAGGTTTATTGGGGATGATCAGATTTATAATGTGATTGTTACCGCCCATGCATTTGTGATGATTTTTTTTATAGTTATACCTGTTATAATTGGAGGCTTCGGGAACTGGCTGGTCCCCCTAATACTAGGAGCTCCTGATATAGCATTTCCTCGTATAAATAATATAAGATTTTGACTTTTACCCCCCTCTCTAACACTCCTTCTAAGGAGGGGGCTAGTAGAGAGAGGGGTAGGCACAGGATGAACAGTTTATCCTCCCTTAGCTGGAGGAATTGCGCATAGGGGAGCTTCTGTAGATTTGGGAATTTTCTCTCTTCACCTAGCGGGAGCTTCATCAATTTTAGGGGCTGTAAATTTTATCACTACATGTATTAATATACGCTCAGCAGGAATAACTATAGACCGAATACCATTGTTTGTATGGTCAGTTTTTATTACTGCTATCCTACTACTCTTATCTCTCCCAGTTTTAGCAGGAGCTATCACCATGCTGCTAACTGATCGTAATTTAAATACCTCATTCTTTGATCCTAGAGGAGGAGGAGACCCTGTTTTATACCAGCACTTATTTTGATTTTT
Sey2_03 AACTTTATATTTTGTATTTGGAGCGTGGGCAGGAGCAGTAGGAACAGCTTTAAGGATACTCATTCGAACTGAATTAGGGCAACCAGGAAGGTTTATTGGGGATGATCAGATTTATAATGTGATTGTTACCGCCCATGCATTTGTGATGATTTTTTTTATAGTTATACCTGTTATAATTGGAGGCTTCGGGAACTGGCTGGTCCCCCTAATACTAGGAGCTCCTGATATAGCATTTCCTCGTATAAATAATATAAGATTTTGACTTTTACCCCCCTCTCTAACACTCCTTCTAAGGAGGGGGCTAGTAGAGAGAGGGGTAGGCACAGGATGAACAGTTTATCCTCCCTTAGCTGGAGGAATTGCGCATAGGGGAGCTTCTGTAGATTTGGGAATTTTCTCTCTTCACCTAGCGGGAGCTTCATCAATTTTAGGGGCTGTAAATTTTATCACTACATGTATTAATATACGCTCAGCAGGAATAACTATAGACCGAATACCATTGTTTGTATGGTCAGTTTTTATTACTGCTATCCTACTACTCTTATCTCTCCCAGTTTTAGCAGGAGCTATCACCATGCTGCTAACTGATCGTAATTTAAATACCTCATTCTTTGATCCTAGAGGAGGAGGAGACCCTGTTTTATACCAGCACTTATTTTGATTTTT
Sey2_10 AACTTTATATTTTGTATTTGGAGCGTGGGCAGGAGCAGTAGGAACAGCTTTAAGGATACTCATTCGAACTGAATTAGGGCAACCAGGAAGGTTTATTGGGGATGATCAGATTTATAATGTGATTGTTACCGCCCATGCATTTGTGATGATTTTTTTTATAGTTATACCTGTTATAATTGGAGGCTTCGGGAACTGGCTGGTCCCCCTAATACTAGGAGCTCCTGATATAGCATTTCCTCGTATAAATAATATAAGATTTTGACTTTTACCCCCCTCTCTAACACTCCTTCTAAGGAGGGGGCTAGTAGAGAGAGGGGTAGGCACAGGATGAACAGTTTATCCTCCCTTAGCTGGAGGAATTGCGCATAGGGGAGCTTCTGTAGATTTGGGAATTTTCTCTCTTCACCTAGCGGGAGCTTCATCAATTTTAGGGGCTGTAAATTTTATCACTACATGTATTAATATACGCTCAGCAGGAATAACTATAGACCGAATACCATTGTTTGTATGGTCAGTTTTTATTACTGCTATCCTACTACTCTTATCTCTCCCAGTTTTAGCAGGAGCTATCACCATGCTGCTAACTGATCGTAATTTAAATACCTCATTCTTTGATCCTAGAGGAGGAGGAGACCCTGTTTTATACCAGCACTTATTTTGATTTTT
Sey2_04 AACTTTATATTTTGTATTTGGAGCGTGGGCAGGAGCAGTAGGAACAGCTTTAAGGATACTCATTCGAACTGAATTAGGGCAACCAGGAAGGTTTATTGGGGATGATCAGATTTATAATGTGATTGTTACCGCCCATGCATTTGTGATGATTTTTTTTATAGTTATACCTGTTATAATTGGAGGCTTCGGGAACTGGCTGGTCCCCCTAATACTAGGAGCTCCTGATATAGCATTTCCTCGTATAAATAATATAAGATTTTGACTTTTACCCCCCTCTCTAACACTCCTTCTAAGGAGGGGGCTAGTAGAGAGAGGGGTAGGCACAGGATGAACAGTTTATCCTCCCTTAGCTGGAGGAATTGCGCATAGGGGAGCTTCTGTAGATTTGGGAATTTTCTCTCTTCACCTAGCGGGAGCTTCATCAATTTTAGGGGCTGTAAATTTTATCACTACATGTATTAATATACGCTCAGCAGGAATAACTATAGACCGAATACCATTGTTTGTATGGTCAGTTTTTATTACTGCTATCCTACTACTCTTATCTCTCCCAGTTTTAGCAGGAGCTATCACCATGCTGCTAACTGATCGTAATTTAAATACCTCATTCTTTGATCCTAGAGGAGGAGGAGACCCTGTTTTATACCAGCACTTATTTTGATTTTT
Sey2_08 AACTTTATATTTTGTATTTGGAGCGTGGGCAGGAGCAGTAGGAACAGCTTTAAGGATACTCATTCGAACTGAATTAGGGCAACCAGGAAGGTTTATTGGGGATGATCAGATTTATAATGTGATTGTTACCGCCCATGCATTTGTGATGATTTTTTTTATAGTTATACCTGTTATAATTGGAGGCTTCGGGAACTGGCTGGTCCCCCTAATACTAGGAGCTCCTGATATAGCATTTCCTCGTATAAATAATATAAGATTTTGACTTTTACCCCCCTCTCTAACACTCCTTCTAAGGAGGGGGCTAGTAGAGAGAGGGGTAGGCACAGGATGAACAGTTTATCCTCCCTTAGCTGGAGGAATTGCGCATAGGGGAGCTTCTGTAGATTTGGGAATTTTCTCTCTTCACCTAGCGGGAGCTTCATCAATTTTAGGGGCTGTAAATTTTATCACTACATGTATTAATATACGCTCAGCAGGAATAACTATAGACCGAATACCATTGTTTGTATGGTCAGTTTTTATTACTGCTATCCTACTACTCTTATCTCTCCCAGTTTTAGCAGGAGCTATCACCATGCTGCTAACTGATCGTAATTTAAATACCTCATTCTTTGATCCTAGAGGAGGAGGAGACCCTGTTTTATACCAGCACTTATTTTGATTTTT
Sey2_09 AACTTTATATTTTGTATTTGGAGCGTGGGCAGGAGCAGTAGGAACAGCTTTAAGGATACTCATTCGAACTGAATTAGGGCAACCAGGAAGGTTTATTGGGGATGATCAGATTTATAATGTGATTGTTACCGCCCATGCATTTGTGATGATTTTTTTTATAGTTATACCTGTTATAATTGGAGGCTTCGGGAACTGGCTGGTCCCCCTAATACTAGGAGCTCCTGATATAGCATTTCCTCGTATAAATAATATAAGATTTTGACTTTTACCCCCCTCTCTAACACTCCTTCTAAGGAGGGGGCTAGTAGAGAGAGGGGTAGGCACAGGATGAACAGTTTATCCTCCCTTAGCTGGAGGAATTGCGCATAGGGGAGCTTCTGTAGATTTGGGAATTTTCTCTCTTCACCTAGCGGGAGCTTCATCAATTTTAGGGGCTGTAAATTTTATCACTACATGTATTAATATACGCTCAGCAGGAATAACTATAGACCGAATACCATTGTTTGTATGGTCAGTTTTTATTACTGCTATCCTACTACTCTTATCTCTCCCAGTTTTAGCAGGAGCTATCACCATGCTGCTAACTGATCGTAATTTAAATACCTCATTCTTTGATCCTAGAGGAGGAGGAGACCCTGTTTTATACCAGCACTTATTTTGATTTTT
Sey2_01 AACTTTATATTTTGTATTTGGAGCGTGGGCAGGAGCAGTAGGAACAGCTTTAAGGATACTCATTCGAACTGAATTAGGGCAACCAGGAAGGTTTATTGGGGATGATCAGATTTATAATGTGATTGTTACCGCCCATGCATTTGTGATGATTTTTTTTATAGTTATACCTGTTATAATTGGAGGCTTCGGGAACTGGCTGGTCCCCCTAATACTAGGAGCTCCTGATATAGCATTTCCTCGTATAAATAATATAAGATTTTGACTTTTACCCCCCTCTCTAACACTCCTTCTAAGGAGGGGGCTAGTAGAGAGAGGGGTAGGCACAGGATGAACAGTTTATCCTCCCTTAGCTGGAGGAATTGCGCATAGGGGAGCTTCTGTAGATTTGGGAATTTTCTCTCTTCACCTAGCGGGAGCTTCATCAATTTTAGGGGCTGTAAATTTTATCACTACATGTATTAATATACGCTCAGCAGGAATAACTATAGACCGAATACCATTGTTTGTATGGTCAGTTTTTATTACTGCTATCCTACTACTCTTATCTCTCCCAGTTTTAGCAGGAGCTATCACCATGCTGCTAACTGATCGTAATTTAAATACCTCATTCTTTGATCCTAGAGGAGGAGGAGACCCTGTTTTATACCAGCACTTATTTTGATTTTT

Sey3_02 AACTTTATATTTTGTATTTGGAGCGTGGGCAGGAGCAGTAGGAACAGCTTTAAGGATACTTATTCGAACTGAATTAGGGCAACCAGGAAGGTTTATTGGGGATGATCAGATTTATAATGTGATTGTTACCGCCCATGCATTTGTGATGATTTTTTTTATAGTTATACCTGTTATAATTGGAGGCTTCGGGAACTGGCTGGTCCCCCTAATACTAGGAGCTCCTGATATAGCATTTCCTCGTATAAATAATATAAGATTTTGACTTTTACCCCCCTCTCTAACACTCCTTCTAAGGAGGGGGCTAGTAGAGAGAGGGGTAGGCACAGGATGAACAGTTTATCCTCCTTTAGCTGGAGGAATTGCGCATAGGGGAGCTTCTGTAGATTTGGGAATTTTCTCTCTTCACCTAGCGGGAGCTTCATCAATTTTAGGGGCTGTAAATTTTATCACTACATGTATTAATATACGCTCAGCAGGAATAACTATAGACCGAATACCATTGTTTGTATGGTCAGTTTTTATTACTGCTATCCTACTACTCTTATCTCTCCCAGTTTTAGCAGGAGCTATCACCATGCTGCTAACTGATCGAAATTTAAATACCTCATTCTTTGATCCTAGAGGAGGGGGAGACCCTGTTTTATACCAGCACTTATTTTGATTTTT
Sey3_04 AACTTTATATTTTGTATTTGGAGCGTGGGCAGGAGCAGTAGGAACAGCTTTAAGGATACTTATTCGAACTGAATTAGGGCAACCAGGAAGGTTTATTGGGGATGATCAGATTTATAATGTGATTGTTACCGCCCATGCATTTGTGATGATTTTTTTTATAGTTATACCTGTTATAATTGGAGGCTTCGGGAACTGGCTGGTCCCCCTAATACTAGGAGCTCCTGATATAGCATTTCCTCGTATAAATAATATAAGATTTTGACTTTTACCCCCCTCTCTAACACTCCTTCTAAGGAGGGGGCTAGTAGAGAGAGGGGTAGGCACAGGATGAACAGTTTATCCTCCTTTAGCTGGAGGAATTGCGCATAGGGGAGCTTCTGTAGATTTGGGAATTTTCTCTCTTCACCTAGCGGGAGCTTCATCAATTTTAGGGGCTGTAAATTTTATCACTACATGTATTAATATACGCTCAGCAGGAATAACTATAGACCGAATACCATTGTTTGTATGGTCAGTTTTTATTACTGCTATCCTACTACTCTTATCTCTCCCAGTTTTAGCAGGAGCTATCACCATGCTGCTAACTGATCGAAATTTAAATACCTCATTCTTTGATCCTAGAGGAGGGGGAGACCCTGTTTTATACCAGCACTTATTTTGATTTTT
Sey3_03 AACTTTATATTTTGTATTTGGAGCGTGGGCAGGAGCAGTAGGAACAGCTTTAAGGATACTTATTCGAACTGAATTAGGGCAACCAGGAAGGTTTATTGGGGATGATCAGATTTATAATGTGATTGTTACCGCCCATGCATTTGTGATGATTTTTTTTATAGTTATACCTGTTATAATTGGAGGCTTCGGGAACTGGCTGGTCCCCCTAATACTAGGAGCTCCTGATATAGCATTTCCTCGTATAAATAATATAAGATTTTGACTTTTACCCCCCTCTCTAACACTCCTTCTAAGGAGGGGGCTAGTAGAGAGAGGGGTAGGCACAGGATGAACAGTTTATCCTCCTTTAGCTGGAGGAATTGCGCATAGGGGAGCTTCTGTAGATTTGGGAATTTTCTCTCTTCACCTAGCGGGAGCTTCATCAATTTTAGGGGCTGTAAATTTTATCACTACATGTATTAATATACGCTCAGCAGGAATAACTATAGACCGAATACCATTGTTTGTATGGTCAGTTTTTATTACTGCTATCCTACTACTCTTATCTCTCCCAGTTTTAGCAGGAGCTATCACCATGCTGCTAACTGATCGAAATTTAAATACCTCATTCTTTGATCCTAGAGGAGGAGGAGACCCTGTTTTATACCAGCACTTATTTTGATTTTT
Sey3_05 AACTTTATATTTTGTATTTGGAGCGTGGGCAGGAGCAGTAGGAACAGCTTTAAGGATACTTATTCGAACTGAATTAGGGCAACCAGGAAGGTTTATTGGGGATGATCAGATTTATAATGTGATTGTTACCGCCCATGCATTTGTGATGATTTTTTTTATAGTTATACCTGTTATAATTGGAGGCTTCGGGAACTGGCTGGTCCCCCTAATACTAGGAGCTCCTGATATAGCATTTCCTCGTATAAATAATATAAGATTTTGACTTTTACCCCCCTCTCTAACACTCCTTCTAAGGAGGGGGCTAGTAGAGAGAGGGGTAGGCACAGGATGAACAGTTTATCCTCCTTTAGCTGGAGGAATTGCGCATAGGGGAGCTTCTGTAGATTTGGGAATTTTCTCTCTTCACCTAGCGGGAGCTTCATCAATTTTAGGGGCTGTAAATTTTATCACTACATGTATTAATATACGCTCAGCAGGAATAACTATAGACCGAATACCATTGTTTGTATGGTCAGTTTTTATTACTGCTATCCTACTACTCTTATCTCTCCCAGTTTTAGCAGGAGCTATCACCATGCTGCTAACTGATCGAAATTTAAATACCTCATTCTTTGATCCTAGAGGAGGAGGAGACCCTGTTTTATACCAGCACTTATTTTGATTTTT
Sey3_06 AACTTTATATTTTGTATTTGGAGCGTGGGCAGGAGCAGTAGGAACAGCTTTAAGGATACTTATTCGAACTGAATTAGGGCAACCAGGAAGGTTTATTGGGGATGATCAGATTTATAATGTGATTGTTACCGCCCATGCATTTGTGATGATTTTTTTTATAGTTATACCTGTTATAATTGGAGGCTTCGGGAACTGGCTGGTCCCCCTAATACTAGGAGCTCCTGATATAGCATTTCCTCGTATAAATAATATAAGATTTTGACTTTTACCCCCCTCTCTAACACTCCTTCTAAGGAGGGGGCTAGTAGAGAGAGGGGTAGGCACAGGATGAACAGTTTATCCTCCTTTAGCTGGAGGAATTGCGCATAGGGGAGCTTCTGTAGATTTGGGAATTTTCTCTCTTCACCTAGCGGGAGCTTCATCAATTTTAGGGGCTGTAAATTTTATCACTACATGTATTAATATACGCTCAGCAGGAATAACTATAGACCGAATACCATTGTTTGTATGGTCAGTTTTTATTACTGCTATCCTACTACTCTTATCTCTCCCAGTTTTAGCAGGAGCTATCACCATGCTGCTAACTGATCGAAATTTAAATACCTCATTCTTTGATCCTAGAGGAGGAGGAGACCCTGTTTTATACCAGCACTTATTTTGATTTTT
Sey3_07 AACTTTATATTTTGTATTTGGAGCGTGGGCAGGAGCAGTAGGAACAGCTTTAAGGATACTTATTCGAACTGAATTAGGGCAACCAGGAAGGTTTATTGGGGATGATCAGATTTATAATGTGATTGTTACCGCCCATGCATTTGTGATGATTTTTTTTATAGTTATACCTGTTATAATTGGAGGCTTCGGGAACTGGCTGGTCCCCCTAATACTAGGAGCTCCTGATATAGCATTTCCTCGTATAAATAATATAAGATTTTGACTTTTACCCCCCTCTCTAACACTCCTTCTAAGGAGGGGGCTAGTAGAGAGAGGGGTAGGCACAGGATGAACAGTTTATCCTCCTTTAGCTGGAGGAATTGCGCATAGGGGAGCTTCTGTAGATTTGGGAATTTTCTCTCTTCACCTAGCGGGAGCTTCATCAATTTTAGGGGCTGTAAATTTTATCACTACATGTATTAATATACGCTCAGCAGGAATAACTATAGACCGAATACCATTGTTTGTATGGTCAGTTTTTATTACTGCTATCCTACTACTCTTATCTCTCCCAGTTTTAGCAGGAGCTATCACCATGCTGCTAACTGATCGAAATTTAAATACCTCATTCTTTGATCCTAGAGGAGGAGGAGACCCTGTTTTATACCAGCACTTATTTTGATTTTT
Sey3_08 AACTTTATATTTTGTATTTGGAGCGTGGGCAGGAGCAGTAGGAACAGCTTTAAGGATACTTATTCGAACTGAATTAGGGCAACCAGGAAGGTTTATTGGGGATGATCAGATTTATAATGTGATTGTTACCGCCCATGCATTTGTGATGATTTTTTTTATAGTTATACCTGTTATAATTGGAGGCTTCGGGAACTGGCTGGTCCCCCTAATACTAGGAGCTCCTGATATAGCATTTCCTCGTATAAATAATATAAGATTTTGACTTTTACCCCCCTCTCTAACACTCCTTCTAAGGAGGGGGCTAGTAGAGAGAGGGGTAGGCACAGGATGAACAGTTTATCCTCCTTTAGCTGGAGGAATTGCGCATAGGGGAGCTTCTGTAGATTTGGGAATTTTCTCTCTTCACCTAGCGGGAGCTTCATCAATTTTAGGGGCTGTAAATTTTATCACTACATGTATTAATATACGCTCAGCAGGAATAACTATAGACCGAATACCATTGTTTGTATGGTCAGTTTTTATTACTGCTATCCTACTACTCTTATCTCTCCCAGTTTTAGCAGGAGCTATCACCATGCTGCTAACTGATCGAAATTTAAATACCTCATTCTTTGATCCTAGAGGAGGAGGAGACCCTGTTTTATACCAGCACTTATTTTGATTTTT
Sey3_09 AACTTTATATTTTGTATTTGGAGCGTGGGCAGGAGCAGTAGGAACAGCTTTAAGGATACTTATTCGAACTGAATTAGGGCAACCAGGAAGGTTTATTGGGGATGATCAGATTTATAATGTGATTGTTACCGCCCATGCATTTGTGATGATTTTTTTTATAGTTATACCTGTTATAATTGGAGGCTTCGGGAACTGGCTGGTCCCCCTAATACTAGGAGCTCCTGATATAGCATTTCCTCGTATAAATAATATAAGATTTTGACTTTTACCCCCCTCTCTAACACTCCTTCTAAGGAGGGGGCTAGTAGAGAGAGGGGTAGGCACAGGATGAACAGTTTATCCTCCTTTAGCTGGAGGAATTGCGCATAGGGGAGCTTCTGTAGATTTGGGAATTTTCTCTCTTCACCTAGCGGGAGCTTCATCAATTTTAGGGGCTGTAAATTTTATCACTACATGTATTAATATACGCTCAGCAGGAATAACTATAGACCGAATACCATTGTTTGTATGGTCAGTTTTTATTACTGCTATCCTACTACTCTTATCTCTCCCAGTTTTAGCAGGAGCTATCACCATGCTGCTAACTGATCGAAATTTAAATACCTCATTCTTTGATCCTAGAGGAGGAGGAGACCCTGTTTTATACCAGCACTTATTTTGATTTTT
Sey3_10 AACTTTATATTTTGTATTTGGAGCGTGGGCAGGAGCAGTAGGAACAGCTTTAAGGATACTTATTCGAACTGAATTAGGGCAACCAGGAAGGTTTATTGGGGATGATCAGATTTATAATGTGATTGTTACCGCCCATGCATTTGTGATGATTTTTTTTATAGTTATACCTGTTATAATTGGAGGCTTCGGGAACTGGCTGGTCCCCCTAATACTAGGAGCTCCTGATATAGCATTTCCTCGTATAAATAATATAAGATTTTGACTTTTACCCCCCTCTCTAACACTCCTTCTAAGGAGGGGGCTAGTAGAGAGAGGGGTAGGCACAGGATGAACAGTTTATCCTCCTTTAGCTGGAGGAATTGCGCATAGGGGAGCTTCTGTAGATTTGGGAATTTTCTCTCTTCACCTAGCGGGAGCTTCATCAATTTTAGGGGCTGTAAATTTTATCACTACATGTATTAATATACGCTCAGCAGGAATAACTATAGACCGAATACCATTGTTTGTATGGTCAGTTTTTATTACTGCTATCCTACTACTCTTATCTCTCCCAGTTTTAGCAGGAGCTATCACCATGCTGCTAACTGATCGAAATTTAAATACCTCATTCTTTGATCCTAGAGGAGGAGGAGACCCTGTTTTATACCAGCACTTATTTTGATTTTT
Sey3_01 AACTTTATATTTTGTATTTGGAGCGTGGGCAGGAGCAGTAGGAACAGCTTTAAGGATACTTATTCGAACTGAATTAGGGCAACCAGGAAGGTTTATTGGGGATGATCAGATTTATAATGTGATTGTTACCGCCCATGCATTTGTGATGATTTTTTTTATAGTTATACCTGTTATAATTGGAGGCTTCGGGAACTGGCTGGTCCCCCTAATACTAGGAGCTCCTGATATAGCATTTCCTCGTATAAATAATATAAGATTTTGACTTTTACCCCCCTCTCTAACACTCCTTCTAAGGAGGGGGCTAGTAGAGAGAGGGGTAGGCACAGGATGAACAGTTTATCCTCCTTTAGCTGGAGGAATTGCGCATAGGGGAGCTTCTGTAGATTTGGGAATTTTCTCTCTTCACCTAGCGGGAGCTTCATCAATTTTAGGGGCTGTAAATTTTATCACTACATGTATTAATATACGCTCAGCAGGAATAACTATAGACCGAATACCATTGTTTGTATGGTCAGTTTTTATTACTGCTATCCTACTACTCTTATCTCTCCCAGTTTTAGCAGGAGCTATCACCATGCTGCTAACTGATCGAAATTTAAATACCTCATTCTTTGATCCTAGAGGAGGAGGAGACCCTGTTTTATACCAGCACTTATTTTGATTTTT
